# Supplementary material for: 2-Amino-N-(4-methyl­phenyl­sulfon­yl)-N-phenyl­benzene­sulfonamide
Source: Acta Crystallogr Sect E Struct Rep Online. 2008 Mar 29;64(Pt 4):o744. doi: 10.1107/S1600536808007447 (PMC2960949; doi:10.1107/S1600536808007447)
Supplement: Supplementary file 1 [file e-64-0o744-sup1.cif]

##############################################################################
###                                                                        ###
###        Electronic paper (Acta Crystallographica Section E)             ###
###                                                                        ###
##############################################################################
#                                                                            #
# This CIF contains the data in a paper accepted for publication in Acta     #
# Crystallographica Section E. It conforms to the requirements of Notes      #
# for Authors for Section E, and has been peer reviewed under the auspices   #
# of the IUCr Commission on Journals.                                        #
#                                                                            #
# Full details of the Crystallographic Information File format               #
# are given in the paper "The Crystallographic Information File (CIF):       #
# a New Standard Archive File for Crystallography" by S. R. Hall, F. H.      #
# Allen and I. D. Brown [Acta Cryst. (1991), A47, 655-685].                  #
#                                                                            #
# The current version of the core CIF dictionary is obtainable from          #
# ftp://ftp.iucr.org/pub/cif_core.dic. The current version number is 2.4.    #
#                                                                            #
# Software is freely available for graphical display of the structure(s) in  #
# this CIF.  For information consult the CIF home page http://www.iucr.org/  #
# cif/home.html                                                              #
#                                                                            #
# This file may be used for bona fide research purposes within the           #
# scientific community so long as proper attribution is given to the journal # 
# article from which it was obtained.                                        #
#                                                                            #
##############################################################################
                                             
data_I
_audit_creation_method     SHELXL-97
_chemical_name_systematic
;
2-Amino-N-(4-methylphenylsulfonyl)-N-phenylbenzenesulfonamide
;
_chemical_name_common     ?
_chemical_formula_moiety     'C19 H18 N2 O4 S2'
_chemical_formula_sum     'C19 H18 N2 O4 S2'
_chemical_formula_iupac     'C19 H18 N2 O4 S2'
_chemical_formula_weight     402.47
_chemical_melting_point     ?
_symmetry_cell_setting     Monoclinic
_symmetry_space_group_name_H-M     'P 21/c'
_symmetry_space_group_name_Hall     '-P 2ybc'
loop_
    _symmetry_equiv_pos_as_xyz
    'x, y, z'
    '-x, y+1/2, -z+1/2'
    '-x, -y, -z'
    'x, -y-1/2, z-1/2'
_cell_length_a     14.6245(3)
_cell_length_b     10.0454(2)
_cell_length_c     13.4735(4)
_cell_angle_alpha     90.00
_cell_angle_beta     107.478(2)
_cell_angle_gamma     90.00
_cell_volume     1887.99(7)
_cell_formula_units_Z     4
_cell_measurement_reflns_used     2652
_cell_measurement_theta_min     2.57
_cell_measurement_theta_max     25.62
_cell_measurement_temperature     293(2)
_exptl_crystal_description     platelet
_exptl_crystal_colour     yellow
_exptl_crystal_size_max     0.52
_exptl_crystal_size_mid     0.32
_exptl_crystal_size_min     0.25
_exptl_crystal_density_diffrn     1.416
_exptl_crystal_density_meas     ?
_exptl_crystal_density_method     'not measured'
_exptl_crystal_F_000     840
_exptl_absorpt_coefficient_mu     0.310
_exptl_absorpt_correction_type     multi-scan
_exptl_absorpt_process_details     '(ABSCOR; Higashi 1995)'
_exptl_absorpt_correction_T_min     0.8554
_exptl_absorpt_correction_T_max     0.9265
_exptl_special_details
;
;
_diffrn_ambient_temperature     293(2)
_diffrn_radiation_type     MoK\a
_diffrn_radiation_wavelength     0.71073
_diffrn_radiation_source     'Rotating Anode'
_diffrn_radiation_monochromator     graphite
_diffrn_measurement_device_type     'Rigaku R-AXIS RAPID IP area-detector'
_diffrn_measurement_method     '\w oscillation'
_diffrn_detector_area_resol_mean     ?
_diffrn_reflns_number     17437
_diffrn_reflns_av_R_equivalents     0.0377
_diffrn_reflns_av_sigmaI/netI     0.0324
_diffrn_reflns_theta_min     1.46
_diffrn_reflns_theta_max     27.48
_diffrn_reflns_theta_full     27.48
_diffrn_measured_fraction_theta_max     0.996
_diffrn_measured_fraction_theta_full     0.996
_diffrn_reflns_limit_h_min     -18
_diffrn_reflns_limit_h_max     18
_diffrn_reflns_limit_k_min     -13
_diffrn_reflns_limit_k_max     13
_diffrn_reflns_limit_l_min     -17
_diffrn_reflns_limit_l_max     17
_diffrn_standards_number     0
_diffrn_standards_interval_count     ?
_diffrn_standards_interval_time     ?
_diffrn_standards_decay_%     0
_refine_special_details
;
 Refinement of F^2^ against ALL reflections.  The weighted R-factor wR and
 goodness of fit S are based on F^2^, conventional R-factors R are based
 on F, with F set to zero for negative F^2^. The threshold expression of
 F^2^ > 2sigma(F^2^) is used only for calculating R-factors(gt) etc. and is
 not relevant to the choice of reflections for refinement.  R-factors based
 on F^2^ are statistically about twice as large as those based on F, and R-
 factors based on ALL data will be even larger.
;
_reflns_number_total     4312
_reflns_number_gt     3531
_reflns_threshold_expression     I>2\s(I)
_refine_ls_structure_factor_coef     Fsqd
_refine_ls_matrix_type     full
_refine_ls_R_factor_all     0.0507
_refine_ls_R_factor_gt     0.0394
_refine_ls_wR_factor_gt     0.1113
_refine_ls_wR_factor_ref     0.1209
_refine_ls_goodness_of_fit_ref     1.071
_refine_ls_restrained_S_all     1.071
_refine_ls_number_reflns     4312
_refine_ls_number_parameters     245
_refine_ls_number_restraints     0
_refine_ls_hydrogen_treatment     constr
_refine_ls_weighting_scheme     calc
_refine_ls_weighting_details
         'calc w=1/[\s^2^(Fo^2^)+(0.0647P)^2^+0.3731P] where P=(Fo^2^+2Fc^2^)/3'
_atom_sites_solution_hydrogens     geom
_atom_sites_solution_primary     direct
_atom_sites_solution_secondary     difmap
_refine_ls_shift/su_max     0.001
_refine_ls_shift/su_mean     0.000
_refine_diff_density_max     0.397
_refine_diff_density_min     -0.259
_refine_ls_extinction_method     none
_refine_ls_extinction_coef     ?
loop_
    _atom_type_symbol
    _atom_type_description
    _atom_type_scat_dispersion_real
    _atom_type_scat_dispersion_imag
    _atom_type_scat_source
    'C' 'C' 0.0033 0.0016
                         'International Tables Vol C Tables 4.2.6.8 and 6.1.1.4'
    'H' 'H' 0.0000 0.0000
                         'International Tables Vol C Tables 4.2.6.8 and 6.1.1.4'
    'N' 'N' 0.0061 0.0033
                         'International Tables Vol C Tables 4.2.6.8 and 6.1.1.4'
    'O' 'O' 0.0106 0.0060
                         'International Tables Vol C Tables 4.2.6.8 and 6.1.1.4'
    'S' 'S' 0.1246 0.1234
                         'International Tables Vol C Tables 4.2.6.8 and 6.1.1.4'
_computing_data_collection     'RAPID-AUTO (Rigaku, 2004)'
_computing_cell_refinement     'RAPID-AUTO (Rigaku, 2004)'
_computing_data_reduction     'RAPID-AUTO (Rigaku, 2004)'
_computing_structure_solution     'SHELXTL (Sheldrick, 2008)'
_computing_structure_refinement     'SHELXTL (Sheldrick, 2008)'
_computing_molecular_graphics     'SHELXTL (Sheldrick, 2008)'
_computing_publication_material     'SHELXTL (Sheldrick, 2008)'
loop_
    _atom_site_type_symbol
    _atom_site_label
    _atom_site_fract_x
    _atom_site_fract_y
    _atom_site_fract_z
    _atom_site_U_iso_or_equiv
    _atom_site_adp_type
    _atom_site_calc_flag
    _atom_site_refinement_flags
    _atom_site_occupancy
    _atom_site_disorder_assembly
    _atom_site_disorder_group
    S S1 0.18008(3) 0.28081(5) 0.24068(4) 0.04085(14) Uani d . 1 . .
    S S2 0.24948(3) 0.51762(5) 0.14469(3) 0.04136(14) Uani d . 1 . .
    O O1 0.24248(10) 0.20876(14) 0.32523(12) 0.0550(4) Uani d . 1 . .
    O O2 0.16312(11) 0.23184(16) 0.13781(11) 0.0573(4) Uani d . 1 . .
    O O3 0.18520(10) 0.46901(19) 0.05005(10) 0.0595(4) Uani d . 1 . .
    O O4 0.24789(12) 0.65454(14) 0.17142(12) 0.0571(4) Uani d . 1 . .
    N N1 0.22958(11) 0.43445(16) 0.24350(11) 0.0386(3) Uani d . 1 . .
    N N2 -0.00565(13) 0.3985(2) 0.09409(13) 0.0651(6) Uani d . 1 . .
    H H2B -0.0542 0.4371 0.0515 0.078 Uiso calc R 1 . .
    H H2C 0.0415 0.3727 0.0731 0.078 Uiso calc R 1 . .
    C C1 -0.00348(13) 0.3782(2) 0.19378(15) 0.0431(4) Uani d . 1 . .
    C C2 -0.08053(14) 0.4204(2) 0.22702(18) 0.0541(5) Uani d . 1 . .
    H H2D -0.1332 0.4599 0.1794 0.065 Uiso calc R 1 . .
    C C3 -0.08033(17) 0.4052(3) 0.3272(2) 0.0667(6) Uani d . 1 . .
    H H3B -0.1326 0.4346 0.3469 0.080 Uiso calc R 1 . .
    C C4 -0.00295(18) 0.3463(3) 0.4010(2) 0.0691(7) Uani d . 1 . .
    H H4B -0.0034 0.3370 0.4696 0.083 Uiso calc R 1 . .
    C C5 0.07352(16) 0.3022(2) 0.37162(16) 0.0540(5) Uani d . 1 . .
    H H5A 0.1251 0.2618 0.4202 0.065 Uiso calc R 1 . .
    C C6 0.07447(12) 0.31772(19) 0.26886(14) 0.0399(4) Uani d . 1 . .
    C C7 0.25885(13) 0.49745(18) 0.34475(13) 0.0375(4) Uani d . 1 . .
    C C8 0.19747(14) 0.5849(2) 0.37156(16) 0.0459(4) Uani d . 1 . .
    H H8A 0.1393 0.6076 0.3234 0.055 Uiso calc R 1 . .
    C C9 0.22318(18) 0.6384(2) 0.47042(19) 0.0586(6) Uani d . 1 . .
    H H9A 0.1821 0.6970 0.4894 0.070 Uiso calc R 1 . .
    C C10 0.3098(2) 0.6048(3) 0.54093(18) 0.0650(6) Uani d . 1 . .
    H H10A 0.3268 0.6406 0.6077 0.078 Uiso calc R 1 . .
    C C11 0.37175(19) 0.5185(3) 0.51344(18) 0.0640(6) Uani d . 1 . .
    H H11A 0.4302 0.4969 0.5615 0.077 Uiso calc R 1 . .
    C C12 0.34685(14) 0.4643(2) 0.41479(15) 0.0497(5) Uani d . 1 . .
    H H12A 0.3883 0.4066 0.3956 0.060 Uiso calc R 1 . .
    C C13 0.36661(12) 0.47731(19) 0.14622(13) 0.0384(4) Uani d . 1 . .
    C C14 0.44113(15) 0.5618(2) 0.19508(16) 0.0514(5) Uani d . 1 . .
    H H14A 0.4301 0.6370 0.2301 0.062 Uiso calc R 1 . .
    C C15 0.53243(15) 0.5326(2) 0.19103(18) 0.0562(5) Uani d . 1 . .
    H H15A 0.5829 0.5890 0.2239 0.067 Uiso calc R 1 . .
    C C16 0.55032(14) 0.4216(2) 0.13933(16) 0.0494(5) Uani d . 1 . .
    C C17 0.47460(17) 0.3389(2) 0.09216(19) 0.0590(6) Uani d . 1 . .
    H H17A 0.4860 0.2635 0.0576 0.071 Uiso calc R 1 . .
    C C18 0.38235(15) 0.3642(2) 0.09434(18) 0.0523(5) Uani d . 1 . .
    H H18A 0.3322 0.3071 0.0620 0.063 Uiso calc R 1 . .
    C C19 0.64941(17) 0.3926(3) 0.1334(2) 0.0718(7) Uani d . 1 . .
    H H19A 0.6850 0.4742 0.1402 0.108 Uiso calc R 1 . .
    H H19B 0.6451 0.3521 0.0676 0.108 Uiso calc R 1 . .
    H H19C 0.6815 0.3331 0.1887 0.108 Uiso calc R 1 . .
loop_
    _atom_site_aniso_label
    _atom_site_aniso_U_11
    _atom_site_aniso_U_22
    _atom_site_aniso_U_33
    _atom_site_aniso_U_12
    _atom_site_aniso_U_13
    _atom_site_aniso_U_23
    S1 0.0370(2) 0.0369(2) 0.0459(3) 0.00456(18) 0.00835(18) -0.00020(18)
    S2 0.0365(2) 0.0506(3) 0.0373(2) 0.00913(19) 0.01168(18) 0.00992(19)
    O1 0.0466(8) 0.0449(8) 0.0664(9) 0.0112(6) 0.0064(7) 0.0118(7)
    O2 0.0573(9) 0.0564(9) 0.0567(8) 0.0020(7) 0.0148(7) -0.0172(7)
    O3 0.0401(7) 0.0969(12) 0.0360(7) 0.0060(8) 0.0031(6) 0.0088(7)
    O4 0.0668(10) 0.0444(8) 0.0697(9) 0.0160(7) 0.0354(8) 0.0182(7)
    N1 0.0390(8) 0.0422(8) 0.0361(7) -0.0013(6) 0.0133(6) 0.0008(6)
    N2 0.0426(9) 0.1027(17) 0.0438(9) 0.0165(10) 0.0037(7) 0.0140(10)
    C1 0.0340(8) 0.0449(10) 0.0468(10) -0.0028(8) 0.0067(7) 0.0042(8)
    C2 0.0347(9) 0.0589(13) 0.0679(13) 0.0040(9) 0.0145(9) 0.0136(11)
    C3 0.0513(12) 0.0765(16) 0.0834(16) 0.0059(12) 0.0371(12) 0.0146(14)
    C4 0.0654(15) 0.0889(19) 0.0633(14) 0.0073(14) 0.0350(12) 0.0226(13)
    C5 0.0492(11) 0.0615(13) 0.0510(11) 0.0031(10) 0.0147(9) 0.0201(10)
    C6 0.0326(8) 0.0389(9) 0.0460(9) -0.0015(7) 0.0085(7) 0.0053(8)
    C7 0.0395(9) 0.0388(9) 0.0352(8) -0.0038(7) 0.0128(7) -0.0001(7)
    C8 0.0444(10) 0.0430(10) 0.0532(11) 0.0009(8) 0.0189(8) -0.0003(8)
    C9 0.0690(14) 0.0522(12) 0.0646(13) -0.0004(11) 0.0353(11) -0.0124(10)
    C10 0.0861(18) 0.0632(14) 0.0464(12) -0.0049(13) 0.0208(11) -0.0143(10)
    C11 0.0643(14) 0.0713(15) 0.0459(11) 0.0031(12) 0.0005(10) -0.0055(11)
    C12 0.0429(10) 0.0574(12) 0.0459(10) 0.0052(9) 0.0089(8) -0.0034(9)
    C13 0.0341(8) 0.0462(10) 0.0355(8) 0.0042(7) 0.0116(7) 0.0048(7)
    C14 0.0454(11) 0.0551(12) 0.0541(11) -0.0023(9) 0.0157(9) -0.0107(10)
    C15 0.0390(10) 0.0646(14) 0.0620(13) -0.0083(10) 0.0104(9) -0.0056(11)
    C16 0.0384(10) 0.0553(12) 0.0573(12) 0.0063(9) 0.0189(9) 0.0121(9)
    C17 0.0546(12) 0.0540(12) 0.0748(15) 0.0035(10) 0.0291(11) -0.0118(11)
    C18 0.0416(10) 0.0533(12) 0.0627(12) -0.0037(9) 0.0168(9) -0.0106(10)
    C19 0.0484(12) 0.0763(17) 0.100(2) 0.0100(12) 0.0359(13) 0.0127(15)
_geom_special_details
;
 All esds (except the esd in the dihedral angle between two l.s. planes)
 are estimated using the full covariance matrix.  The cell esds are taken
 into account individually in the estimation of esds in distances, angles
 and torsion angles; correlations between esds in cell parameters are only
 used when they are defined by crystal symmetry.  An approximate (isotropic)
 treatment of cell esds is used for estimating esds involving l.s. planes.
;
loop_
    _geom_bond_atom_site_label_1
    _geom_bond_atom_site_label_2
    _geom_bond_site_symmetry_2
    _geom_bond_distance
    _geom_bond_publ_flag
    S1 O2 . 1.4206(15) ?
    S1 O1 . 1.4248(14) ?
    S1 N1 . 1.7002(16) ?
    S1 C6 . 1.7378(19) ?
    S2 O4 . 1.4237(16) ?
    S2 O3 . 1.4241(15) ?
    S2 N1 . 1.6698(15) ?
    S2 C13 . 1.7543(18) ?
    N1 C7 . 1.447(2) ?
    N2 C1 . 1.349(3) ?
    N2 H2B . 0.8600 ?
    N2 H2C . 0.8600 ?
    C1 C2 . 1.398(3) ?
    C1 C6 . 1.414(2) ?
    C2 C3 . 1.357(3) ?
    C2 H2D . 0.9300 ?
    C3 C4 . 1.394(3) ?
    C3 H3B . 0.9300 ?
    C4 C5 . 1.367(3) ?
    C4 H4B . 0.9300 ?
    C5 C6 . 1.397(3) ?
    C5 H5A . 0.9300 ?
    C7 C8 . 1.380(3) ?
    C7 C12 . 1.389(3) ?
    C8 C9 . 1.379(3) ?
    C8 H8A . 0.9300 ?
    C9 C10 . 1.378(3) ?
    C9 H9A . 0.9300 ?
    C10 C11 . 1.382(4) ?
    C10 H10A . 0.9300 ?
    C11 C12 . 1.380(3) ?
    C11 H11A . 0.9300 ?
    C12 H12A . 0.9300 ?
    C13 C14 . 1.382(3) ?
    C13 C18 . 1.389(3) ?
    C14 C15 . 1.384(3) ?
    C14 H14A . 0.9300 ?
    C15 C16 . 1.380(3) ?
    C15 H15A . 0.9300 ?
    C16 C17 . 1.377(3) ?
    C16 C19 . 1.504(3) ?
    C17 C18 . 1.382(3) ?
    C17 H17A . 0.9300 ?
    C18 H18A . 0.9300 ?
    C19 H19A . 0.9600 ?
    C19 H19B . 0.9600 ?
    C19 H19C . 0.9600 ?
loop_
    _geom_angle_atom_site_label_1
    _geom_angle_atom_site_label_2
    _geom_angle_atom_site_label_3
    _geom_angle_site_symmetry_1
    _geom_angle_site_symmetry_3
    _geom_angle
    _geom_angle_publ_flag
    O2 S1 O1 . . 119.11(10) ?
    O2 S1 N1 . . 106.54(9) ?
    O1 S1 N1 . . 106.09(8) ?
    O2 S1 C6 . . 112.39(9) ?
    O1 S1 C6 . . 109.36(9) ?
    N1 S1 C6 . . 101.64(8) ?
    O4 S2 O3 . . 120.08(10) ?
    O4 S2 N1 . . 105.17(8) ?
    O3 S2 N1 . . 108.43(9) ?
    O4 S2 C13 . . 108.07(9) ?
    O3 S2 C13 . . 108.12(9) ?
    N1 S2 C13 . . 106.17(8) ?
    C7 N1 S2 . . 117.37(12) ?
    C7 N1 S1 . . 114.93(11) ?
    S2 N1 S1 . . 127.69(9) ?
    C1 N2 H2B . . 120.0 ?
    C1 N2 H2C . . 120.0 ?
    H2B N2 H2C . . 120.0 ?
    N2 C1 C2 . . 119.54(18) ?
    N2 C1 C6 . . 123.36(18) ?
    C2 C1 C6 . . 117.10(18) ?
    C3 C2 C1 . . 121.5(2) ?
    C3 C2 H2D . . 119.2 ?
    C1 C2 H2D . . 119.2 ?
    C2 C3 C4 . . 121.1(2) ?
    C2 C3 H3B . . 119.5 ?
    C4 C3 H3B . . 119.5 ?
    C5 C4 C3 . . 119.3(2) ?
    C5 C4 H4B . . 120.3 ?
    C3 C4 H4B . . 120.3 ?
    C4 C5 C6 . . 120.2(2) ?
    C4 C5 H5A . . 119.9 ?
    C6 C5 H5A . . 119.9 ?
    C5 C6 C1 . . 120.73(18) ?
    C5 C6 S1 . . 117.82(14) ?
    C1 C6 S1 . . 120.92(14) ?
    C8 C7 C12 . . 121.20(18) ?
    C8 C7 N1 . . 119.59(16) ?
    C12 C7 N1 . . 119.15(17) ?
    C9 C8 C7 . . 119.4(2) ?
    C9 C8 H8A . . 120.3 ?
    C7 C8 H8A . . 120.3 ?
    C10 C9 C8 . . 119.9(2) ?
    C10 C9 H9A . . 120.1 ?
    C8 C9 H9A . . 120.1 ?
    C9 C10 C11 . . 120.6(2) ?
    C9 C10 H10A . . 119.7 ?
    C11 C10 H10A . . 119.7 ?
    C12 C11 C10 . . 120.1(2) ?
    C12 C11 H11A . . 120.0 ?
    C10 C11 H11A . . 120.0 ?
    C11 C12 C7 . . 118.8(2) ?
    C11 C12 H12A . . 120.6 ?
    C7 C12 H12A . . 120.6 ?
    C14 C13 C18 . . 121.05(18) ?
    C14 C13 S2 . . 119.43(15) ?
    C18 C13 S2 . . 119.45(15) ?
    C13 C14 C15 . . 118.9(2) ?
    C13 C14 H14A . . 120.6 ?
    C15 C14 H14A . . 120.6 ?
    C16 C15 C14 . . 121.5(2) ?
    C16 C15 H15A . . 119.3 ?
    C14 C15 H15A . . 119.3 ?
    C17 C16 C15 . . 118.16(19) ?
    C17 C16 C19 . . 120.9(2) ?
    C15 C16 C19 . . 121.0(2) ?
    C16 C17 C18 . . 122.3(2) ?
    C16 C17 H17A . . 118.9 ?
    C18 C17 H17A . . 118.9 ?
    C17 C18 C13 . . 118.12(19) ?
    C17 C18 H18A . . 120.9 ?
    C13 C18 H18A . . 120.9 ?
    C16 C19 H19A . . 109.5 ?
    C16 C19 H19B . . 109.5 ?
    H19A C19 H19B . . 109.5 ?
    C16 C19 H19C . . 109.5 ?
    H19A C19 H19C . . 109.5 ?
    H19B C19 H19C . . 109.5 ?
loop_
    _geom_torsion_atom_site_label_1
    _geom_torsion_atom_site_label_2
    _geom_torsion_atom_site_label_3
    _geom_torsion_atom_site_label_4
    _geom_torsion_site_symmetry_1
    _geom_torsion_site_symmetry_2
    _geom_torsion_site_symmetry_3
    _geom_torsion_site_symmetry_4
    _geom_torsion
    _geom_torsion_publ_flag
    O4 S2 N1 C7 . . . . -27.73(15) ?
    O3 S2 N1 C7 . . . . -157.36(13) ?
    C13 S2 N1 C7 . . . . 86.67(14) ?
    O4 S2 N1 S1 . . . . 153.48(12) ?
    O3 S2 N1 S1 . . . . 23.85(15) ?
    C13 S2 N1 S1 . . . . -92.12(13) ?
    O2 S1 N1 C7 . . . . -175.64(13) ?
    O1 S1 N1 C7 . . . . -47.78(15) ?
    C6 S1 N1 C7 . . . . 66.53(14) ?
    O2 S1 N1 S2 . . . . 3.18(14) ?
    O1 S1 N1 S2 . . . . 131.04(12) ?
    C6 S1 N1 S2 . . . . -114.65(12) ?
    N2 C1 C2 C3 . . . . -178.3(2) ?
    C6 C1 C2 C3 . . . . 0.6(3) ?
    C1 C2 C3 C4 . . . . -0.2(4) ?
    C2 C3 C4 C5 . . . . -0.6(4) ?
    C3 C4 C5 C6 . . . . 0.8(4) ?
    C4 C5 C6 C1 . . . . -0.4(3) ?
    C4 C5 C6 S1 . . . . 171.3(2) ?
    N2 C1 C6 C5 . . . . 178.5(2) ?
    C2 C1 C6 C5 . . . . -0.3(3) ?
    N2 C1 C6 S1 . . . . 7.1(3) ?
    C2 C1 C6 S1 . . . . -171.74(16) ?
    O2 S1 C6 C5 . . . . 148.79(17) ?
    O1 S1 C6 C5 . . . . 14.18(19) ?
    N1 S1 C6 C5 . . . . -97.68(17) ?
    O2 S1 C6 C1 . . . . -39.51(19) ?
    O1 S1 C6 C1 . . . . -174.13(15) ?
    N1 S1 C6 C1 . . . . 74.01(17) ?
    S2 N1 C7 C8 . . . . 85.99(19) ?
    S1 N1 C7 C8 . . . . -95.07(18) ?
    S2 N1 C7 C12 . . . . -96.67(19) ?
    S1 N1 C7 C12 . . . . 82.28(19) ?
    C12 C7 C8 C9 . . . . -1.3(3) ?
    N1 C7 C8 C9 . . . . 176.02(18) ?
    C7 C8 C9 C10 . . . . 0.4(3) ?
    C8 C9 C10 C11 . . . . 0.4(4) ?
    C9 C10 C11 C12 . . . . -0.4(4) ?
    C10 C11 C12 C7 . . . . -0.4(4) ?
    C8 C7 C12 C11 . . . . 1.2(3) ?
    N1 C7 C12 C11 . . . . -176.1(2) ?
    O4 S2 C13 C14 . . . . 16.10(18) ?
    O3 S2 C13 C14 . . . . 147.52(16) ?
    N1 S2 C13 C14 . . . . -96.30(17) ?
    O4 S2 C13 C18 . . . . -161.03(16) ?
    O3 S2 C13 C18 . . . . -29.62(19) ?
    N1 S2 C13 C18 . . . . 86.56(17) ?
    C18 C13 C14 C15 . . . . 0.5(3) ?
    S2 C13 C14 C15 . . . . -176.61(17) ?
    C13 C14 C15 C16 . . . . 0.1(3) ?
    C14 C15 C16 C17 . . . . -0.6(3) ?
    C14 C15 C16 C19 . . . . 178.6(2) ?
    C15 C16 C17 C18 . . . . 0.6(4) ?
    C19 C16 C17 C18 . . . . -178.7(2) ?
    C16 C17 C18 C13 . . . . 0.0(4) ?
    C14 C13 C18 C17 . . . . -0.5(3) ?
    S2 C13 C18 C17 . . . . 176.55(17) ?
loop_
    _geom_hbond_atom_site_label_D
    _geom_hbond_atom_site_label_H
    _geom_hbond_atom_site_label_A
    _geom_hbond_site_symmetry_A
    _geom_hbond_distance_DH
    _geom_hbond_distance_HA
    _geom_hbond_distance_DA
    _geom_hbond_angle_DHA
    N2 H2B O3 3_565 0.86 2.20 3.062(2) 175.6
    C19 H19A O1 2_655 0.96 2.57 3.517(3) 169.3
    C19 H19C O4 2_645 0.96 2.58 3.538(3) 173.6
    N2 H2C O2 1 0.86 2.23 2.893(2) 133.3
data_global
_journal_date_recd_electronic     2008-02-20
_journal_date_accepted     2008-03-18
_journal_name_full     'Acta Crystallographica, Section E'
_journal_year     2008
_journal_volume     64
_journal_issue      4
_journal_page_first     o744
_journal_page_last     o744
_journal_paper_category     QO
_journal_coeditor_code     CV2388
_publ_contact_author_name     'Zu-Wei Song'
_publ_contact_author_address
;
College of Science,
Qingdao Agricultural University,
Qingdao 266109,
People's Republic of China
;
_publ_contact_author_email     songzuwei2008@yahoo.cn
_publ_contact_author_fax     '+86-532-86080374'
_publ_contact_author_phone     '+86-532-86080374'
_publ_section_title
;
2-Amino-<i>N</i>-(4-methylphenylsulfonyl)-<i>N</i>-phenylbenzenesulfonamide
;
loop_
    _publ_author_name
    _publ_author_footnote
    _publ_author_address
    'Zu-Wei Song' .
;
College of Science,
Qingdao Agricultural University,
Qingdao 266109,
People's Republic of China
;
