# Supplementary material for: 2-Amino-N-(4-methyl­phenyl­sulfon­yl)-N-phenyl­benzene­sulfonamide
Source: Acta Crystallogr Sect E Struct Rep Online. 2008 Mar 29;64(Pt 4):o744. doi: 10.1107/S1600536808007447 (PMC2960949; doi:10.1107/S1600536808007447)
Supplement: Supplementary file 2 [file e-64-0o744-Isup2.hkl]

# 
# h,k,l, Fc-squared, Fo-squared, sigma(Fo-squared) and status flag 
# 
data_I
_shelx_title ' b in P2(1)/c' 
_shelx_refln_list_code          4 
_shelx_F_calc_maximum      141.30 
_exptl_crystal_F_000       840.00 
_reflns_d_resolution_high  0.7701 
 
loop_ 
 _symmetry_equiv_pos_as_xyz 
 'x, y, z' 
 '-x, y+1/2, -z+1/2' 
 '-x, -y, -z' 
 'x, -y-1/2, z-1/2' 
 
_cell_length_a    14.6245 
_cell_length_b    10.0454 
_cell_length_c    13.4735 
_cell_angle_alpha  90.000 
_cell_angle_beta  107.478 
_cell_angle_gamma  90.000 
 
_shelx_F_squared_multiplier     1.000 
 
loop_ 
 _refln_index_h 
 _refln_index_k 
 _refln_index_l 
 _refln_F_squared_calc 
 _refln_F_squared_meas 
 _refln_F_squared_sigma 
 _refln_observed_status 
   1   0   0     2538.04       27.79     68.14 o 
   2   0   0    11507.91    10777.21     97.67 o 
   3   0   0      559.86      532.79     14.94 o 
   4   0   0     9196.19     9521.06     53.99 o 
   5   0   0    10512.41    10677.60    133.04 o 
   6   0   0       22.71       31.26      1.88 o 
   7   0   0     2735.32     3051.53     39.63 o 
   8   0   0      526.10      539.15      9.89 o 
   9   0   0       70.93       90.74      3.25 o 
  10   0   0     1177.39     1145.64     30.68 o 
  11   0   0     4225.22     4048.39     89.94 o 
  12   0   0     2656.10     2610.55     66.84 o 
  13   0   0      548.56      546.29     14.44 o 
  14   0   0      337.10      365.18     12.49 o 
  15   0   0        6.37        4.11      2.74 o 
  16   0   0      890.03      965.40     16.67 o 
  17   0   0      192.55      202.91     13.79 o 
  18   0   0      119.13      120.40      9.38 o 
   1   1   0     2929.82     3125.95     91.96 o 
   2   1   0     6363.76     6089.05    102.65 o 
   3   1   0      431.18      452.67     17.18 o 
   4   1   0     3961.30     4079.51     79.26 o 
   5   1   0     1239.77     1218.47     35.80 o 
   6   1   0      642.71      657.74     17.83 o 
   7   1   0      961.71      940.35     40.06 o 
   8   1   0      205.07      203.63      5.27 o 
   9   1   0      142.43      139.24      3.46 o 
  10   1   0     1934.33     1922.13     61.57 o 
  11   1   0       59.67       49.45      5.99 o 
  12   1   0       16.08       17.32      2.31 o 
  13   1   0      285.67      280.51      8.23 o 
  14   1   0        0.97        4.19      2.74 o 
  15   1   0      114.55      126.61      4.19 o 
  16   1   0      134.58      145.16      5.70 o 
  17   1   0        6.01        0.79      4.26 o 
  18   1   0       66.69       72.11      3.68 o 
   0   2   0     8846.11     8258.91     33.13 o 
   1   2   0     9932.97     9314.25    488.26 o 
   2   2   0      443.48      442.20     10.97 o 
   3   2   0     4301.14     4321.97     23.97 o 
   4   2   0      728.82      621.44     16.46 o 
   5   2   0        5.64        5.77      1.73 o 
   6   2   0     2451.87     2464.45    171.22 o 
   7   2   0      250.16      250.99      4.62 o 
   8   2   0     1944.57     1981.90     51.18 o 
   9   2   0     1202.69     1189.31     30.10 o 
  10   2   0      811.35      801.90     35.44 o 
  11   2   0       14.93       12.63      3.97 o 
  12   2   0       53.83       47.93      2.02 o 
  13   2   0        1.34        3.68      4.11 o 
  14   2   0        0.13        1.44      1.80 o 
  15   2   0       11.15        8.66      2.82 o 
  16   2   0       32.17       32.19      2.09 o 
  17   2   0       50.56       47.21      3.32 o 
   1   3   0    16560.35    16106.81    139.75 o 
   2   3   0     5339.86     5616.46     41.72 o 
   3   3   0      212.94      230.92      8.73 o 
   4   3   0      279.23      250.34      6.21 o 
   5   3   0      416.37      493.38     18.33 o 
   6   3   0       16.30       23.24      1.88 o 
   7   3   0      712.38      786.45     28.51 o 
   8   3   0        4.44        2.31      2.02 o 
   9   3   0      334.81      327.07     36.74 o 
  10   3   0      404.08      398.39     18.05 o 
  11   3   0      743.25      732.67     35.66 o 
  12   3   0      276.10      273.58      8.73 o 
  13   3   0      199.96      197.86     10.90 o 
  14   3   0       73.74       57.82      4.33 o 
  15   3   0       84.75       79.76      9.82 o 
  16   3   0       29.42       30.46      2.09 o 
  17   3   0       94.99       94.92      3.75 o 
   0   4   0      642.46      611.40     54.64 o 
   1   4   0      283.29      319.71     25.41 o 
   2   4   0     8367.62     8840.00     49.23 o 
   3   4   0     5136.91     4857.08    283.61 o 
   4   4   0      133.58      176.92      6.93 o 
   5   4   0       60.71       50.31      3.83 o 
   6   4   0       28.46       17.32      2.17 o 
   7   4   0       31.12       39.63      2.31 o 
   8   4   0        3.88        2.45      2.31 o 
   9   4   0     1380.53     1312.31     36.81 o 
  10   4   0     1347.63     1311.45     66.99 o 
  11   4   0      173.93      156.21     11.48 o 
  12   4   0      243.88      236.98      8.73 o 
  13   4   0      283.79      250.77     19.06 o 
  14   4   0      777.39      814.31     25.41 o 
  15   4   0       90.23       83.45      7.51 o 
  16   4   0      111.75      119.10      6.35 o 
  17   4   0       29.14       29.88      4.48 o 
   1   5   0     2705.86     2938.56     27.43 o 
   2   5   0      705.03      742.13     76.80 o 
   3   5   0     2103.38     2436.95     20.43 o 
   4   5   0      884.88      878.63     66.84 o 
   5   5   0      949.02      945.33     19.85 o 
   6   5   0      556.90      555.60     10.90 o 
   7   5   0      536.17      194.03    181.90 o 
   8   5   0        4.63        6.86      2.09 o 
   9   5   0        6.16        4.48      2.17 o 
  10   5   0        0.89        2.09      3.39 o 
  11   5   0        0.24        4.04      4.69 o 
  12   5   0       40.39       34.72      4.48 o 
  13   5   0       81.87       78.39      3.83 o 
  14   5   0        1.38        1.37      4.98 o 
  15   5   0        7.64       13.64      5.56 o 
  16   5   0      179.85      185.23      6.42 o 
   0   6   0       85.46       87.27      1.88 o 
   1   6   0      351.43      339.99      5.05 o 
   2   6   0      385.03      371.97      4.33 o 
   3   6   0      665.00      630.17     66.99 o 
   4   6   0      997.38      912.05     77.24 o 
   5   6   0       65.45       74.71      8.81 o 
   6   6   0     1096.55     1207.00    162.56 o 
   7   6   0      132.67      138.38     18.84 o 
   8   6   0     1857.09     1737.26     88.93 o 
   9   6   0       21.04       16.89      2.96 o 
  10   6   0      294.46      292.13      5.99 o 
  11   6   0       33.38       50.89      4.76 o 
  12   6   0       14.27       13.28      4.48 o 
  13   6   0        1.64        6.79      2.24 o 
  14   6   0       54.21       65.47      8.52 o 
  15   6   0        8.94        6.86      5.34 o 
  16   6   0       36.36       42.59      8.37 o 
   1   7   0       15.15       28.08      5.56 o 
   2   7   0       10.60        7.94      3.61 o 
   3   7   0      697.87      704.45     16.53 o 
   4   7   0      237.04      257.84      9.82 o 
   5   7   0        9.42       11.48      3.18 o 
   6   7   0       57.42       52.98      4.26 o 
   7   7   0      382.13      420.47     28.73 o 
   8   7   0      757.54      827.02     41.51 o 
   9   7   0      136.98      135.20      2.89 o 
  10   7   0        7.81       14.94      4.04 o 
  11   7   0       91.31      105.24      5.13 o 
  12   7   0        6.37       -0.07      2.53 o 
  13   7   0       68.99       60.49      5.20 o 
  14   7   0        0.02        1.23      3.61 o 
  15   7   0      165.58      191.65      8.37 o 
   0   8   0      117.03      126.97      8.59 o 
   1   8   0        2.74        3.75      1.73 o 
   2   8   0      299.54      301.23     13.79 o 
   3   8   0      166.02      181.26      6.14 o 
   4   8   0       33.50       44.10      2.45 o 
   5   8   0      153.94      160.32      5.56 o 
   6   8   0       75.08       78.10      5.92 o 
   7   8   0       85.75       82.43      5.92 o 
   8   8   0      672.76      672.40     18.41 o 
   9   8   0       19.62       19.85      3.68 o 
  10   8   0       10.72       14.00      5.27 o 
  11   8   0        3.40       10.90      5.56 o 
  12   8   0       24.58       29.09      4.40 o 
  13   8   0        0.01       -0.29      4.33 o 
  14   8   0       45.74       46.63      6.42 o 
   1   9   0      118.12      100.84      3.10 o 
   2   9   0       91.88       90.45     16.60 o 
   3   9   0      710.34      702.93      9.53 o 
   4   9   0       18.54       15.45      2.31 o 
   5   9   0      458.01      441.77      5.05 o 
   6   9   0       33.23       29.96      4.91 o 
   7   9   0      415.34      386.26     10.47 o 
   8   9   0        0.98        1.37      2.31 o 
   9   9   0       46.51       45.19      3.10 o 
  10   9   0       58.92       53.27      3.46 o 
  11   9   0       99.52       92.61      5.77 o 
  12   9   0       32.09       47.35      8.16 o 
  13   9   0       52.89       57.96      3.68 o 
   0  10   0      142.58      139.39      4.40 o 
   1  10   0       93.79       92.61      6.64 o 
   2  10   0       81.61       92.32      7.87 o 
   3  10   0        3.52        5.34      2.96 o 
   4  10   0        3.56        4.55      2.74 o 
   5  10   0        0.01        2.24      5.27 o 
   6  10   0       25.57       23.46      2.96 o 
   7  10   0       23.03       17.25      5.56 o 
   8  10   0        7.47        8.08      4.62 o 
   9  10   0        4.22        2.09      2.74 o 
  10  10   0        0.17        2.24      4.11 o 
  11  10   0       22.61       16.24     11.19 o 
   1  11   0       17.71       18.70      3.61 o 
   2  11   0       15.39       16.67      3.97 o 
   3  11   0       42.09       43.38      3.32 o 
   4  11   0       50.49       54.35      3.90 o 
   5  11   0       11.32       11.48      3.97 o 
   6  11   0       14.10       11.12      5.70 o 
   7  11   0       66.71       72.04      5.41 o 
   8  11   0        3.37       32.92      5.56 o 
   9  11   0       60.21       56.88      4.11 o 
   0  12   0        6.13        6.93      1.88 o 
   1  12   0        4.67        3.46      4.19 o 
   2  12   0        2.86        3.32      2.60 o 
   3  12   0        0.42        4.33      2.67 o 
   4  12   0       15.44       14.15      5.34 o 
   5  12   0       50.03       45.98      5.77 o 
   6  12   0       87.61      100.41      3.25 o 
   7  12   0        0.00        2.24      6.86 o 
   1  13   0      145.74      147.40     13.07 o 
 -18   1   1       31.71       36.38      3.32 o 
 -17   1   1      214.42      254.02      9.24 o 
 -16   1   1       19.95       18.62      7.00 o 
 -15   1   1      407.28      426.25     11.26 o 
 -14   1   1      290.85      276.32     11.62 o 
 -13   1   1      160.87      166.39      5.05 o 
 -12   1   1      222.69      224.49      5.13 o 
 -11   1   1       46.02       51.68      3.18 o 
 -10   1   1      254.73      229.91      9.10 o 
  -9   1   1      710.88      705.53     65.90 o 
  -8   1   1      469.26      446.03      8.52 o 
  -7   1   1     1175.33     1273.48     14.58 o 
  -6   1   1     1311.94     1483.54     32.19 o 
  -5   1   1     3691.32     3842.74     72.40 o 
  -4   1   1        1.82        6.79      1.30 o 
  -3   1   1    19965.30    19317.21    279.64 o 
  -2   1   1      105.22       82.07      1.59 o 
  -1   1   1    10525.08     9669.04    191.79 o 
   0   1   1     2900.00     2797.44     51.54 o 
   1   1   1    17905.46    16963.42    282.75 o 
   2   1   1      550.85      544.34     20.00 o 
   3   1   1     4856.67     4743.96     77.45 o 
   4   1   1     7737.30     7717.02    211.43 o 
   5   1   1       78.99       58.69      2.02 o 
   6   1   1     1918.65     2003.48     29.31 o 
   7   1   1     2406.26     2673.28     58.54 o 
   8   1   1      185.33      180.46     10.03 o 
   9   1   1      431.89      438.45     14.73 o 
  10   1   1      168.20      166.31      7.36 o 
  11   1   1      989.42      955.22     23.39 o 
  12   1   1        6.26       10.32      2.96 o 
  13   1   1       26.14       29.23      5.20 o 
  14   1   1       90.20       92.54      3.03 o 
  15   1   1      248.50      256.54      3.39 o 
  16   1   1      252.51      263.83     13.93 o 
  17   1   1       32.66       49.01      4.33 o 
 -18   2   1       38.03       46.20      2.45 o 
 -17   2   1       25.95       22.16      3.54 o 
 -16   2   1       19.73       13.86      4.55 o 
 -15   2   1       55.91       56.88      4.26 o 
 -14   2   1      166.76      161.91      6.57 o 
 -13   2   1      260.67      253.37      8.59 o 
 -12   2   1      494.69      475.98      9.74 o 
 -11   2   1       13.89       13.07      3.97 o 
 -10   2   1      823.69      826.51     22.52 o 
  -9   2   1      261.12      232.94      8.95 o 
  -8   2   1       49.49       55.00      2.74 o 
  -7   2   1     1062.36     1092.22     24.33 o 
  -6   2   1      496.40      344.83     90.01 o 
  -5   2   1      175.73      172.81      3.75 o 
  -4   2   1       54.75       55.65      3.39 o 
  -3   2   1     6332.02     6714.38    120.91 o 
  -2   2   1     5743.28     6225.69     99.04 o 
  -1   2   1     1020.14     1037.51     28.08 o 
   0   2   1    13430.27    12567.03    109.65 o 
   1   2   1    10681.07    10674.42     77.09 o 
   2   2   1     6931.18     6947.68     33.49 o 
   3   2   1     1580.47     1708.25      8.73 o 
   4   2   1     2608.39     2759.25     35.23 o 
   5   2   1       36.97       48.44      5.99 o 
   6   2   1     2155.34     2301.67     38.40 o 
   7   2   1      165.91      187.17     13.43 o 
   8   2   1      272.36      282.60     11.62 o 
   9   2   1      100.24      113.62      6.21 o 
  10   2   1      206.06      210.49      4.84 o 
  11   2   1     1868.06     1941.11     38.19 o 
  12   2   1        0.19        0.43      3.25 o 
  13   2   1      176.52      169.27      7.87 o 
  14   2   1      116.35      113.69      4.76 o 
  15   2   1        4.33        9.38      3.32 o 
  16   2   1        0.14        6.35      2.96 o 
  17   2   1       36.79       30.89      4.11 o 
 -17   3   1       21.57       23.39      3.61 o 
 -16   3   1       14.63       15.01      4.55 o 
 -15   3   1       22.38       21.66      4.84 o 
 -14   3   1        4.84       10.39      2.74 o 
 -13   3   1       56.15       69.44      5.34 o 
 -12   3   1      195.89      178.87      4.26 o 
 -11   3   1      302.92      325.26     11.62 o 
 -10   3   1      651.47      631.98     56.45 o 
  -9   3   1     1549.23     1513.20    150.22 o 
  -8   3   1      235.65      238.06      4.91 o 
  -7   3   1     1232.01     1265.54     89.51 o 
  -6   3   1        0.36        2.60      2.17 o 
  -5   3   1      306.35      303.39      7.94 o 
  -4   3   1     1455.69     1385.22     47.14 o 
  -3   3   1     8573.59     9050.63    199.01 o 
  -2   3   1     3666.33     3809.75     20.36 o 
  -1   3   1     7347.18     7509.71    130.22 o 
   0   3   1      325.76      331.47     48.58 o 
   1   3   1      539.76      550.91     14.29 o 
   2   3   1      154.77      151.44     17.04 o 
   3   3   1      787.12      911.76     48.29 o 
   4   3   1       57.40       51.90      2.45 o 
   5   3   1       10.22        3.68      2.45 o 
   6   3   1      173.94      185.23      4.98 o 
   7   3   1     1650.11     1647.97     35.59 o 
   8   3   1      306.63      290.25     11.48 o 
   9   3   1     1055.46     1073.67     50.60 o 
  10   3   1      509.57      503.05     16.75 o 
  11   3   1      263.18      257.84     23.53 o 
  12   3   1        7.74        9.60      2.60 o 
  13   3   1        3.40        6.14      3.10 o 
  14   3   1       66.40       69.15      7.36 o 
  15   3   1        3.81       -1.37      4.11 o 
  16   3   1       62.67       61.43      4.76 o 
  17   3   1        6.69       11.41      2.82 o 
 -17   4   1       17.26       16.96      4.91 o 
 -16   4   1       77.99       90.52      5.63 o 
 -15   4   1       86.40       88.86      3.25 o 
 -14   4   1      121.25      106.04     13.57 o 
 -13   4   1      210.76      214.53     15.66 o 
 -12   4   1        0.31        2.38      3.18 o 
 -11   4   1      545.51      547.81     16.31 o 
 -10   4   1        0.16        0.51      3.32 o 
  -9   4   1     1738.83     1722.75     51.97 o 
  -8   4   1      608.67      593.36     13.28 o 
  -7   4   1      187.69      165.30      4.33 o 
  -6   4   1     1109.10     1221.94     68.00 o 
  -5   4   1      226.14      259.00     13.86 o 
  -4   4   1        6.57       17.61      2.24 o 
  -3   4   1      685.76      702.79      7.80 o 
  -2   4   1     3674.99     4219.54    114.70 o 
  -1   4   1        1.31        7.15      1.73 o 
   0   4   1        1.03       14.87      1.88 o 
   1   4   1       23.87       17.18      2.09 o 
   2   4   1        1.47        2.67      1.88 o 
   3   4   1     1205.10     1338.73     14.73 o 
   4   4   1       59.03       77.38      3.46 o 
   5   4   1      591.67      578.78      5.63 o 
   6   4   1       68.76       53.63      1.15 o 
   7   4   1        0.01        1.37      2.17 o 
   8   4   1     1239.84     1209.38     22.88 o 
   9   4   1        3.66        7.65      5.05 o 
  10   4   1      407.90      413.18      7.58 o 
  11   4   1       88.48      103.80      7.36 o 
  12   4   1        7.53        7.65      3.68 o 
  13   4   1       37.79       32.05      4.19 o 
  14   4   1      101.61      113.19      3.90 o 
  15   4   1       33.65       41.07      3.97 o 
  16   4   1       71.90       83.08     11.33 o 
 -17   5   1      191.05      212.94      6.28 o 
 -16   5   1       44.18       42.44      6.28 o 
 -15   5   1      100.36       89.51     13.50 o 
 -14   5   1      147.99      131.74     26.35 o 
 -13   5   1      185.64      184.29     15.45 o 
 -12   5   1      319.94      288.16     23.75 o 
 -11   5   1      878.06      826.66     57.31 o 
 -10   5   1      975.27      962.80     77.02 o 
  -9   5   1       54.77       54.50      3.75 o 
  -8   5   1       23.42       25.70      4.84 o 
  -7   5   1       28.60       26.64      4.33 o 
  -6   5   1        9.54       10.47      2.53 o 
  -5   5   1       11.28       14.08      2.53 o 
  -4   5   1     1872.14     2072.13     31.26 o 
  -3   5   1      133.47      109.36      2.96 o 
  -2   5   1      696.47      748.99      9.82 o 
  -1   5   1     1971.96     2122.87     25.05 o 
   0   5   1       54.06       66.48      4.69 o 
   1   5   1     3028.59     2983.38    240.45 o 
   2   5   1     4432.32     4579.53     20.36 o 
   3   5   1     1120.55     1242.08     12.34 o 
   4   5   1       23.47       16.31      1.52 o 
   5   5   1      191.85      212.80     13.93 o 
   6   5   1      581.41      534.74      3.97 o 
   7   5   1      138.96      153.18      3.03 o 
   8   5   1        1.94        2.38      4.69 o 
   9   5   1       40.76       42.23      7.36 o 
  10   5   1      710.11      686.55     13.14 o 
  11   5   1       95.30      104.74      6.06 o 
  12   5   1      166.07      164.36      3.97 o 
  13   5   1      294.14      317.18      8.45 o 
  14   5   1      107.52      110.01      5.41 o 
  15   5   1       17.80       17.61      4.19 o 
  16   5   1        2.18        5.92      4.69 o 
 -16   6   1       17.64       18.91      5.13 o 
 -15   6   1       27.24       28.95      3.25 o 
 -14   6   1        0.56        4.33      3.10 o 
 -13   6   1       75.42       70.16      7.22 o 
 -12   6   1       67.50       65.33      5.92 o 
 -11   6   1        0.50        1.15      2.60 o 
 -10   6   1      148.77      150.22     12.34 o 
  -9   6   1      242.27      239.58      8.16 o 
  -8   6   1     1224.01     1293.18     49.23 o 
  -7   6   1      780.95      948.65    147.40 o 
  -6   6   1       62.13       57.10      3.39 o 
  -5   6   1      392.42      354.64     20.79 o 
  -4   6   1      318.06      315.66     24.04 o 
  -3   6   1      632.33      632.91     16.24 o 
  -2   6   1      359.26      441.48     11.91 o 
  -1   6   1      691.48      738.88     15.16 o 
   0   6   1        3.13        7.29      2.17 o 
   1   6   1       32.04       32.48      2.17 o 
   2   6   1      270.12      266.51      3.90 o 
   3   6   1      656.14      622.30     16.82 o 
   4   6   1     1505.28     1546.41     32.05 o 
   5   6   1        6.45        5.99      2.45 o 
   6   6   1      502.47      293.00    138.02 o 
   7   6   1      184.08      176.49      3.03 o 
   8   6   1     1093.82     1063.13     15.01 o 
   9   6   1      193.71      161.77      9.53 o 
  10   6   1       75.18       69.01      5.49 o 
  11   6   1      187.41      191.72      9.38 o 
  12   6   1        7.52        6.42      5.34 o 
  13   6   1       77.25       82.65      3.32 o 
  14   6   1        0.10       -1.23      4.19 o 
  15   6   1       14.21       16.67      5.27 o 
 -15   7   1        0.63       -3.25      3.25 o 
 -14   7   1        0.07        1.52      6.57 o 
 -13   7   1       22.86       19.78      4.62 o 
 -12   7   1       90.83       89.80      8.95 o 
 -11   7   1      171.62      184.58      5.56 o 
 -10   7   1       16.32       13.28      4.48 o 
  -9   7   1      424.89      397.45     16.96 o 
  -8   7   1        1.21        2.24      6.28 o 
  -7   7   1     2076.75     2024.92     36.53 o 
  -6   7   1      155.36      158.88      5.56 o 
  -5   7   1      743.94      721.63     41.00 o 
  -4   7   1      347.49      377.60     14.08 o 
  -3   7   1      218.81      252.00      5.27 o 
  -2   7   1      580.85      597.47     15.74 o 
  -1   7   1      132.75      165.81      4.26 o 
   0   7   1       91.84       84.60     10.97 o 
   1   7   1       56.67       68.43      2.45 o 
   2   7   1      109.35      138.09      3.90 o 
   3   7   1       32.23       31.76      4.55 o 
   4   7   1      638.32      647.64     11.69 o 
   5   7   1      804.90      828.75     16.31 o 
   6   7   1       79.72       47.50     15.95 o 
   7   7   1      915.65      918.98      5.85 o 
   8   7   1       79.12       83.66      3.68 o 
   9   7   1     1212.81     1212.70     17.40 o 
  10   7   1       38.69       47.86      7.44 o 
  11   7   1      100.69       85.68      6.86 o 
  12   7   1      189.41      207.53      7.00 o 
  13   7   1        1.01       -5.41      7.51 o 
  14   7   1       55.50       64.39      2.89 o 
 -14   8   1       67.66       78.03      6.42 o 
 -13   8   1       41.02       44.18     12.70 o 
 -12   8   1      120.10      130.00      5.77 o 
 -11   8   1      485.19      512.80     12.27 o 
 -10   8   1       86.53       75.94      5.13 o 
  -9   8   1       29.61       29.74      5.85 o 
  -8   8   1      112.42      100.99      6.14 o 
  -7   8   1      118.32      119.61      7.00 o 
  -6   8   1        2.64        1.73      3.61 o 
  -5   8   1       47.05       51.61      3.39 o 
  -4   8   1       10.37        8.88      3.61 o 
  -3   8   1       27.87       30.32      2.38 o 
  -2   8   1      251.17      222.69      5.63 o 
  -1   8   1        3.27        5.41      3.10 o 
   0   8   1      859.00      823.26     55.65 o 
   1   8   1      324.22      295.88     10.39 o 
   2   8   1      121.17      111.81      6.35 o 
   3   8   1     1315.68     1296.79     15.38 o 
   4   8   1      477.17      437.51     52.41 o 
   5   8   1      177.48      179.52      3.97 o 
   6   8   1       38.29       27.65      3.03 o 
   7   8   1       94.20       63.74     21.94 o 
   8   8   1       55.73       55.15      6.50 o 
   9   8   1       16.34        9.74      4.69 o 
  10   8   1        7.54       10.61      6.50 o 
  11   8   1       11.17       11.26      3.25 o 
  12   8   1      169.34      179.74      5.34 o 
  13   8   1       15.11       19.13      5.49 o 
 -13   9   1       54.26       63.59      4.19 o 
 -12   9   1      110.59      122.28      8.88 o 
 -11   9   1        0.41        1.95      5.34 o 
 -10   9   1      125.57      149.13      2.82 o 
  -9   9   1        2.24        4.11      3.25 o 
  -8   9   1      211.56      194.03     16.89 o 
  -7   9   1       34.66       37.10      3.18 o 
  -6   9   1       33.33       29.60      3.46 o 
  -5   9   1        9.21        9.96      2.82 o 
  -4   9   1      107.58      103.95      1.66 o 
  -3   9   1        0.04        1.88      1.59 o 
  -2   9   1       90.55       79.91     12.05 o 
  -1   9   1      167.65      161.48      5.49 o 
   0   9   1        1.42        5.05      2.74 o 
   1   9   1        3.47        5.20      3.25 o 
   2   9   1      131.43      148.27     11.77 o 
   3   9   1      190.68      199.08     11.69 o 
   4   9   1      257.12      252.65      3.75 o 
   5   9   1      268.35      252.28      9.46 o 
   6   9   1       43.96       47.64     12.78 o 
   7   9   1      119.92      102.00     19.27 o 
   8   9   1        0.54        5.85      4.26 o 
   9   9   1      107.37      117.16      7.00 o 
  10   9   1       88.11       91.31      3.90 o 
  11   9   1        0.19       13.35      2.60 o 
  12   9   1       11.65       18.77      7.65 o 
 -11  10   1       39.91       35.30      5.41 o 
 -10  10   1      160.47      152.16      6.79 o 
  -9  10   1        5.75       10.83      5.41 o 
  -8  10   1       64.18       61.36      7.22 o 
  -7  10   1        6.59        8.45      3.32 o 
  -6  10   1      489.34      478.22     11.55 o 
  -5  10   1      386.26      246.80     82.43 o 
  -4  10   1      127.10      118.38      6.28 o 
  -3  10   1      101.40       99.33      2.53 o 
  -2  10   1        6.81        6.79      1.88 o 
  -1  10   1       10.38       11.41      3.39 o 
   0  10   1        0.77        2.02      2.82 o 
   1  10   1        0.35        2.96      2.53 o 
   2  10   1       38.20       45.91      2.89 o 
   3  10   1       19.52       19.35      2.74 o 
   4  10   1      194.25      137.94     27.21 o 
   5  10   1      200.99      181.26      6.79 o 
   6  10   1      647.78      588.74     27.29 o 
   7  10   1       17.07       15.88      4.33 o 
   8  10   1      101.31      104.23      5.34 o 
   9  10   1       81.88       97.67      4.84 o 
  10  10   1       65.58       59.91      3.61 o 
  11  10   1      162.42      161.26      6.06 o 
 -10  11   1        0.01        9.31      5.99 o 
  -9  11   1       97.60      110.15      3.90 o 
  -8  11   1        0.07        1.66      3.54 o 
  -7  11   1       73.61       61.72      6.71 o 
  -6  11   1        5.14        6.93      5.34 o 
  -5  11   1       81.87       91.53      4.33 o 
  -4  11   1       89.25      102.43      3.68 o 
  -3  11   1       13.93       10.11      2.45 o 
  -2  11   1        5.65        6.42      3.10 o 
  -1  11   1       17.34       18.41      3.03 o 
   0  11   1        3.27        4.11      3.46 o 
   1  11   1       17.50       17.04      3.25 o 
   2  11   1        3.28        4.33      3.03 o 
   3  11   1        2.35        3.39      4.26 o 
   4  11   1       45.31       36.31      2.74 o 
   5  11   1       71.58       69.73      4.40 o 
   6  11   1       20.01       19.49      5.49 o 
   7  11   1       82.78       81.71      4.69 o 
   8  11   1        4.75        9.10      3.68 o 
   9  11   1        2.49       -1.08      4.91 o 
  -6  12   1        0.48        4.76      5.27 o 
  -5  12   1        1.63        3.83      2.89 o 
  -4  12   1       21.87       22.16      4.19 o 
  -3  12   1       23.16       22.81      4.26 o 
  -2  12   1       98.26       97.30      3.39 o 
  -1  12   1        1.89        0.87      2.45 o 
   0  12   1       27.76       33.13      3.54 o 
   1  12   1        9.92       14.08      4.55 o 
   2  12   1       64.21       67.85      4.04 o 
   3  12   1      142.33      136.21      4.33 o 
   4  12   1       41.85       37.39      7.22 o 
   5  12   1      102.71       98.96      5.41 o 
   6  12   1        6.89        9.38      5.34 o 
  -1  13   1       22.69       27.00      3.54 o 
   0  13   1        0.16        3.25      4.55 o 
 -18   0   2        5.88        9.89      3.10 o 
 -17   0   2       10.92       16.31      2.24 o 
 -16   0   2      442.33      489.56     13.50 o 
 -15   0   2      306.14      301.80      5.63 o 
 -14   0   2      505.31      523.70     18.26 o 
 -13   0   2      148.80      156.42      4.11 o 
 -12   0   2     1657.36     1654.61     28.08 o 
 -11   0   2     1206.96     1118.79     35.59 o 
 -10   0   2        7.66        8.01      2.53 o 
  -9   0   2      598.51      607.29     14.15 o 
  -8   0   2     2474.58     2772.97     41.00 o 
  -7   0   2      386.73      379.83      1.23 o 
  -6   0   2     4285.24     5275.89      4.26 o 
  -5   0   2        0.04        3.54      1.23 o 
  -4   0   2     7752.48     8269.81     68.72 o 
  -3   0   2     2730.75     2694.94     56.02 o 
  -2   0   2      808.79      679.11      8.23 o 
  -1   0   2      100.33       99.33     11.98 o 
   0   0   2    14925.23    13796.98    160.47 o 
   1   0   2    11979.57    11530.10     82.07 o 
   2   0   2      371.42      325.84      1.08 o 
   3   0   2    11466.59    10931.04     29.60 o 
   4   0   2        6.71       18.41      0.79 o 
   5   0   2       32.61       74.71      1.01 o 
   6   0   2     2352.50     2800.54     31.54 o 
   7   0   2      770.01      727.98      3.18 o 
   8   0   2      148.80      160.83      4.19 o 
   9   0   2      115.04      112.25      2.45 o 
  10   0   2     1051.04     1019.68     24.69 o 
  11   0   2       98.21      101.42      2.96 o 
  12   0   2      498.57      492.95     17.32 o 
  13   0   2      523.81      534.74     13.14 o 
  14   0   2        2.11       -0.65      2.45 o 
  15   0   2      333.03      368.43      7.58 o 
  16   0   2        0.21        5.70      5.20 o 
  17   0   2      210.77      209.26      3.83 o 
 -18   1   2      214.80      216.77      9.82 o 
 -17   1   2       18.84       23.24      3.18 o 
 -16   1   2      189.76      186.45     12.05 o 
 -15   1   2      106.91      111.60      4.55 o 
 -14   1   2        5.73        5.99      4.84 o 
 -13   1   2       83.16       67.13      5.34 o 
 -12   1   2       52.86       43.17      2.89 o 
 -11   1   2       62.76       69.80      3.68 o 
 -10   1   2        8.47        7.22      3.61 o 
  -9   1   2      892.08      843.19     19.27 o 
  -8   1   2       29.37       34.43      4.48 o 
  -7   1   2     1475.88     1359.45     43.89 o 
  -6   1   2    13575.60    14374.02    233.66 o 
  -5   1   2      772.47      928.36     19.20 o 
  -4   1   2     6764.95     6740.15    103.95 o 
  -3   1   2     7145.24     7344.26     55.44 o 
  -2   1   2     6358.82     6291.74    153.25 o 
  -1   1   2     1867.39     1809.59     37.68 o 
   0   1   2      541.04      488.26     13.57 o 
   1   1   2    10058.96     9661.60     86.69 o 
   2   1   2      948.45      903.97      8.08 o 
   3   1   2       40.39       30.82      1.44 o 
   4   1   2        4.06        3.10      2.38 o 
   5   1   2     2335.49     2409.73     16.67 o 
   6   1   2     1349.18     1434.16      9.53 o 
   7   1   2      246.58      193.82     23.10 o 
   8   1   2      168.17      142.49      5.56 o 
   9   1   2       82.10       92.04      4.98 o 
  10   1   2      569.34      556.90     15.81 o 
  11   1   2      227.57      213.45      5.13 o 
  12   1   2      184.06      184.43      6.06 o 
  13   1   2      124.51      128.49      5.34 o 
  14   1   2        1.25        1.52      2.17 o 
  15   1   2       57.51       65.25      6.93 o 
  16   1   2       29.01       25.05      2.60 o 
  17   1   2        3.59        7.07      1.88 o 
 -18   2   2        3.72        7.15      6.57 o 
 -17   2   2      588.77      580.72     24.76 o 
 -16   2   2       31.89       31.40      4.76 o 
 -15   2   2      252.73      246.29      6.93 o 
 -14   2   2        8.80        8.37      4.11 o 
 -13   2   2       80.32       84.89      4.98 o 
 -12   2   2       30.81       23.46      2.02 o 
 -11   2   2       23.61       27.50      3.03 o 
 -10   2   2      408.47      406.62     12.78 o 
  -9   2   2      591.71      586.50     17.18 o 
  -8   2   2     1854.82     1891.67     46.49 o 
  -7   2   2     4607.04     5077.53    156.21 o 
  -6   2   2     6042.95     6458.56    176.49 o 
  -5   2   2     8971.20     9164.32    117.37 o 
  -4   2   2      240.51      234.31      7.29 o 
  -3   2   2     2476.87     2374.58     21.29 o 
  -2   2   2     1993.97     2083.53     36.16 o 
  -1   2   2     4185.66     4155.59    109.86 o 
   0   2   2     1500.10     1474.87     19.20 o 
   1   2   2      102.82      115.21      1.80 o 
   2   2   2     2824.32     2460.05     17.40 o 
   3   2   2       72.73       63.81      1.59 o 
   4   2   2     3337.89     3745.72     48.22 o 
   5   2   2        3.77        5.20      3.97 o 
   6   2   2      469.56      427.62     19.56 o 
   7   2   2     1631.17     1560.77     29.38 o 
   8   2   2      481.86      511.79      6.14 o 
   9   2   2     1343.31     1313.04     19.78 o 
  10   2   2       59.17       60.63      5.27 o 
  11   2   2     1264.45     1315.13     33.49 o 
  12   2   2      166.36      165.16     12.13 o 
  13   2   2      272.95      260.95     11.98 o 
  14   2   2      246.27      229.33     14.36 o 
  15   2   2       62.22       58.40      3.39 o 
  16   2   2      125.67      129.07      5.85 o 
  17   2   2       23.91       16.39      3.75 o 
 -18   3   2       30.46       24.54      5.34 o 
 -17   3   2       38.42       32.48      5.63 o 
 -16   3   2        8.29        9.89      4.11 o 
 -15   3   2      218.07      218.79     10.76 o 
 -14   3   2       88.95       93.26      5.70 o 
 -13   3   2      162.23      164.00      3.46 o 
 -12   3   2     1163.29     1182.09     24.90 o 
 -11   3   2      760.18      788.40     25.41 o 
 -10   3   2     2135.09     2150.09    147.18 o 
  -9   3   2     1637.91     1673.16     41.00 o 
  -8   3   2        3.25        5.92      3.25 o 
  -7   3   2     1523.83     1481.01     33.42 o 
  -6   3   2       22.05       24.69      5.63 o 
  -5   3   2     1825.56     1858.68     25.26 o 
  -4   3   2     1713.59     1681.47     18.84 o 
  -3   3   2       14.60       24.90      2.31 o 
  -2   3   2     1113.57     1158.20     27.86 o 
  -1   3   2      930.80      955.79     14.94 o 
   0   3   2      683.50      597.47    128.34 o 
   1   3   2     3304.21     3331.46     59.34 o 
   2   3   2     5375.34     6577.16    470.21 o 
   3   3   2     2250.38     2373.86     11.19 o 
   4   3   2      248.14      259.79     35.66 o 
   5   3   2      338.73      453.68      6.06 o 
   6   3   2      193.66      165.52      7.22 o 
   7   3   2       83.79      101.49      2.45 o 
   8   3   2      210.81      238.06      7.07 o 
   9   3   2       26.46       20.86      7.80 o 
  10   3   2      235.44      187.17     23.53 o 
  11   3   2       62.73       49.37     10.97 o 
  12   3   2      121.95      101.20     12.42 o 
  13   3   2      254.50      194.39     30.17 o 
  14   3   2       56.94       56.45      4.62 o 
  15   3   2       22.76       18.19      3.18 o 
  16   3   2       18.70       13.64      3.32 o 
 -17   4   2        1.68        1.73      5.92 o 
 -16   4   2       67.24       79.62      6.57 o 
 -15   4   2        1.27       -0.58      4.76 o 
 -14   4   2      434.34      413.76     14.94 o 
 -13   4   2       34.23       42.30      2.96 o 
 -12   4   2       70.57       61.79      4.76 o 
 -11   4   2      238.80      230.99     12.99 o 
 -10   4   2       17.15       15.45      1.88 o 
  -9   4   2      335.05      313.57      8.88 o 
  -8   4   2      149.21      139.24     21.29 o 
  -7   4   2        8.68        9.24      2.96 o 
  -6   4   2       48.39       66.70      2.09 o 
  -5   4   2      905.64      970.95     29.23 o 
  -4   4   2     2815.65     2965.55    103.44 o 
  -3   4   2      108.68      132.89      4.33 o 
  -2   4   2     2832.07     3034.20     42.01 o 
  -1   4   2     1012.75     1047.32     17.61 o 
   0   4   2     1140.84     1083.42     78.68 o 
   1   4   2      711.07      668.21      5.56 o 
   2   4   2      183.58      155.77      5.34 o 
   3   4   2     1382.49     1402.04     59.91 o 
   4   4   2       59.27       50.02      3.83 o 
   5   4   2       13.40       17.18      2.09 o 
   6   4   2      790.58      750.43      5.34 o 
   7   4   2      104.11      114.56      4.76 o 
   8   4   2        1.30        3.97      3.97 o 
   9   4   2        1.85        2.96      4.04 o 
  10   4   2        9.11        9.17      6.35 o 
  11   4   2       39.55       46.70      3.18 o 
  12   4   2      160.91      159.31      2.09 o 
  13   4   2       12.25       19.13      3.90 o 
  14   4   2       77.87       84.67      3.97 o 
  15   4   2       57.93       55.80      8.66 o 
  16   4   2        0.23       -1.23      3.90 o 
 -17   5   2        0.26       -4.98      5.05 o 
 -16   5   2       65.24       64.46      3.18 o 
 -15   5   2      112.61      122.93      6.06 o 
 -14   5   2       42.03       39.99      6.57 o 
 -13   5   2       98.07       98.10      6.42 o 
 -12   5   2        3.70        7.29      4.84 o 
 -11   5   2       88.00       94.56      5.49 o 
 -10   5   2        0.51        1.88      4.98 o 
  -9   5   2       38.64       40.50      4.55 o 
  -8   5   2      170.19      180.17      5.92 o 
  -7   5   2       99.40       75.00      6.14 o 
  -6   5   2      581.64      628.22     16.96 o 
  -5   5   2       95.23       94.92      3.97 o 
  -4   5   2      918.45     1097.64     21.80 o 
  -3   5   2      933.76      933.63     11.48 o 
  -2   5   2      111.29      152.09      2.67 o 
  -1   5   2     2169.29     2262.62     55.44 o 
   0   5   2       13.64        6.28      1.08 o 
   1   5   2      277.52      253.22      5.70 o 
   2   5   2       53.54       69.66      4.62 o 
   3   5   2        5.88        2.17      1.15 o 
   4   5   2       78.44       66.77      5.99 o 
   5   5   2      401.26      417.73      4.98 o 
   6   5   2       69.19       61.14      1.73 o 
   7   5   2        0.93        1.30      3.39 o 
   8   5   2      499.69      495.91      8.81 o 
   9   5   2      127.78      132.82      4.98 o 
  10   5   2      271.12      273.15      2.45 o 
  11   5   2        9.17        9.96      2.60 o 
  12   5   2        0.04        3.54      2.17 o 
  13   5   2       39.99       48.15      2.60 o 
  14   5   2       11.47        9.67      3.10 o 
  15   5   2        0.01        3.75      8.52 o 
 -16   6   2        4.14      -10.76     10.76 o 
 -15   6   2      185.19      188.76      4.11 o 
 -14   6   2        0.00        0.72      3.61 o 
 -13   6   2       47.23       48.65      7.65 o 
 -12   6   2        7.45        3.75      3.83 o 
 -11   6   2       68.42       70.24      3.54 o 
 -10   6   2       56.86       59.34      3.97 o 
  -9   6   2      445.39      450.14     13.35 o 
  -8   6   2      535.72      522.18     15.30 o 
  -7   6   2      431.92      395.93      7.51 o 
  -6   6   2      416.72      392.47      6.64 o 
  -5   6   2     1464.48     1438.93     33.13 o 
  -4   6   2      572.49      559.43     14.94 o 
  -3   6   2     1276.54     1300.91     34.07 o 
  -2   6   2      226.64      270.33      5.34 o 
  -1   6   2      787.46      837.20     60.35 o 
   0   6   2      504.34      510.63      9.46 o 
   1   6   2      412.85      436.36     10.97 o 
   2   6   2      350.34      331.25     16.89 o 
   3   6   2        3.66        3.39      3.83 o 
   4   6   2        0.01        1.37      1.88 o 
   5   6   2        2.42        1.80      1.59 o 
   6   6   2        2.05        8.81      5.05 o 
   7   6   2       31.44       34.22      3.32 o 
   8   6   2        0.91        9.53      3.68 o 
   9   6   2      329.85      322.45      9.96 o 
  10   6   2       10.94       12.70      2.89 o 
  11   6   2       41.59       44.39      4.40 o 
  12   6   2        3.64        9.60      7.72 o 
  13   6   2       20.91       16.46      4.11 o 
  14   6   2        0.13        6.64      2.74 o 
  15   6   2        7.64       10.90      6.06 o 
 -15   7   2        0.74       -1.88      3.68 o 
 -14   7   2       36.04       36.96      5.99 o 
 -13   7   2       45.03       45.40      7.51 o 
 -12   7   2      405.79      402.72     29.88 o 
 -11   7   2       17.73       12.70     10.90 o 
 -10   7   2      110.46      118.89      6.93 o 
  -9   7   2       29.34       35.44      5.92 o 
  -8   7   2      547.30      545.57      9.17 o 
  -7   7   2      148.29      151.44      7.36 o 
  -6   7   2      112.83      112.97      4.76 o 
  -5   7   2        5.39        5.99      2.02 o 
  -4   7   2       94.71       86.84      4.19 o 
  -3   7   2      204.10      195.76      6.71 o 
  -2   7   2      150.18      141.91      4.11 o 
  -1   7   2      380.45      348.58     12.56 o 
   0   7   2     1584.60     1640.61     47.50 o 
   1   7   2        1.99        3.90      3.03 o 
   2   7   2       75.47       65.54      5.70 o 
   3   7   2      504.06      506.30     15.66 o 
   4   7   2      800.05      798.72     13.64 o 
   5   7   2      169.42      172.30      2.24 o 
   6   7   2        0.43       -4.19      4.19 o 
   7   7   2       20.30       22.95      3.46 o 
   8   7   2       14.80       15.95      9.60 o 
   9   7   2       20.78       26.13      4.19 o 
  10   7   2      185.78      158.01     15.38 o 
  11   7   2      100.29       98.60      5.85 o 
  12   7   2       34.76       44.75      3.83 o 
  13   7   2       11.52        9.10      4.40 o 
  14   7   2        0.48       -3.03      5.27 o 
 -14   8   2       90.03      105.46      3.32 o 
 -13   8   2       59.66       67.78      5.56 o 
 -12   8   2      103.72      107.92      4.62 o 
 -11   8   2       79.55       68.14      6.79 o 
 -10   8   2        9.54        5.13      4.40 o 
  -9   8   2       27.27       30.32      4.69 o 
  -8   8   2      116.88      119.03      5.56 o 
  -7   8   2      369.69      336.31     35.73 o 
  -6   8   2       19.27       22.45      3.32 o 
  -5   8   2       18.85       17.47      4.26 o 
  -4   8   2        7.88        7.29      2.31 o 
  -3   8   2       32.40       33.57      3.61 o 
  -2   8   2        1.92        1.37      2.45 o 
  -1   8   2      259.10      277.26      4.69 o 
   0   8   2      305.58      301.23     11.26 o 
   1   8   2      356.01      334.58     33.42 o 
   2   8   2       56.13       46.85      2.17 o 
   3   8   2        0.56       -0.29      2.89 o 
   4   8   2       11.48        8.37      4.55 o 
   5   8   2       24.26       20.79      4.84 o 
   6   8   2      361.16      104.02    152.09 o 
   7   8   2       16.71        5.70      3.83 o 
   8   8   2        0.49        1.66      2.24 o 
   9   8   2        0.64       10.47      2.82 o 
  10   8   2        7.69       11.12      7.36 o 
  11   8   2        8.15       12.05      2.89 o 
  12   8   2       12.13       10.61      5.49 o 
  13   8   2        4.02        4.98      7.07 o 
 -13   9   2        2.07       -3.97      3.97 o 
 -12   9   2       21.93       25.48      5.85 o 
 -11   9   2        1.82        3.97      6.64 o 
 -10   9   2       55.99       49.95      8.30 o 
  -9   9   2       55.70       50.89      4.91 o 
  -8   9   2       38.69       43.31      7.44 o 
  -7   9   2        8.45       10.90      3.39 o 
  -6   9   2        2.13        1.52      3.25 o 
  -5   9   2        3.22        4.62      2.67 o 
  -4   9   2      250.08      240.59     19.20 o 
  -3   9   2      164.68      147.55      8.45 o 
  -2   9   2       53.53       54.43      2.31 o 
  -1   9   2       34.17       31.26      5.41 o 
   0   9   2       44.95       50.24      3.54 o 
   1   9   2      166.16      151.44      4.55 o 
   2   9   2      242.59      229.76      8.45 o 
   3   9   2       54.48       47.21      5.27 o 
   4   9   2      379.17      356.37      8.95 o 
   5   9   2       14.76       10.18      2.96 o 
   6   9   2       96.59       89.73      7.58 o 
   7   9   2       31.41       35.01      4.40 o 
   8   9   2       14.46       28.87     15.16 o 
   9   9   2       38.10       31.91      3.54 o 
  10   9   2       64.04       64.97      6.71 o 
  11   9   2       21.84       29.52      5.20 o 
  12   9   2       13.93       28.87      5.41 o 
 -12  10   2       23.18       23.10      4.33 o 
 -11  10   2       13.49       21.37      8.37 o 
 -10  10   2        2.40       -0.36      4.33 o 
  -9  10   2        0.93        6.06      5.27 o 
  -8  10   2        1.79        0.79      5.05 o 
  -7  10   2       30.40       23.97      2.60 o 
  -6  10   2        2.06        4.48      3.25 o 
  -5  10   2       71.57       66.34      4.48 o 
  -4  10   2        9.07       10.97      2.09 o 
  -3  10   2       16.89       14.58      3.10 o 
  -2  10   2        3.70        8.30      2.09 o 
  -1  10   2      173.51      161.62      5.85 o 
   0  10   2       67.85       65.11      4.69 o 
   1  10   2        0.02        1.23      3.68 o 
   2  10   2       15.69       23.97      4.19 o 
   3  10   2       26.48       30.97      4.19 o 
   4  10   2        4.69        5.13      3.68 o 
   5  10   2        0.48        0.87      4.55 o 
   6  10   2        0.42       -1.52      5.56 o 
   7  10   2       18.57       20.86      5.05 o 
   8  10   2        8.50        7.36      3.18 o 
   9  10   2       16.41       15.23      4.91 o 
  10  10   2       24.90       26.71      5.70 o 
 -10  11   2        0.34        1.59      5.70 o 
  -9  11   2        7.16        7.94      3.90 o 
  -8  11   2        1.40       -1.30      3.75 o 
  -7  11   2       70.73       57.53      6.64 o 
  -6  11   2       75.75       78.54      8.23 o 
  -5  11   2       14.62       15.09      3.75 o 
  -4  11   2      181.91      157.29     26.13 o 
  -3  11   2       75.40       70.89      4.19 o 
  -2  11   2       69.14       71.25      2.38 o 
  -1  11   2       71.99       72.47      4.33 o 
   0  11   2       77.50       76.59      3.03 o 
   1  11   2       20.41       20.00      3.46 o 
   2  11   2       36.65       36.74      4.98 o 
   3  11   2        7.15        7.44      3.61 o 
   4  11   2       13.14       13.07      4.26 o 
   6  11   2       81.37       83.23      7.94 o 
   7  11   2       12.97       19.56      4.48 o 
   8  11   2        3.78       10.11      5.34 o 
  -7  12   2        0.17       -0.87      3.97 o 
  -6  12   2       60.56       55.15      4.33 o 
  -5  12   2       76.00       83.08      3.61 o 
  -4  12   2       11.98       10.83      2.89 o 
  -3  12   2       45.16       47.64      4.33 o 
  -2  12   2        1.20        4.76      5.13 o 
  -1  12   2        5.90        4.98      4.76 o 
   0  12   2       13.39       14.94      5.20 o 
   1  12   2        0.58        1.80      4.11 o 
   2  12   2        0.48        3.25      2.89 o 
   3  12   2       18.96       16.75      1.59 o 
   4  12   2        1.02       -2.96      6.93 o 
   5  12   2        8.79        7.15      3.54 o 
 -18   1   3        4.26        4.04      2.38 o 
 -17   1   3        3.41        4.19      3.97 o 
 -16   1   3       59.22       66.92      5.20 o 
 -15   1   3       46.95       41.07      3.10 o 
 -14   1   3        0.14        1.73      2.60 o 
 -13   1   3       23.55       30.46      2.17 o 
 -12   1   3       16.60       16.82      2.24 o 
 -11   1   3       27.49       24.83      3.54 o 
 -10   1   3      263.29      222.40      9.82 o 
  -9   1   3      516.17      587.00      9.74 o 
  -8   1   3     4079.14     4165.12     66.55 o 
  -7   1   3      168.19      175.41      5.13 o 
  -6   1   3     2270.22     2318.06     42.16 o 
  -5   1   3      469.86      528.97     14.00 o 
  -4   1   3     2701.43     2651.55     18.12 o 
  -3   1   3     1682.84     1776.03     17.04 o 
  -2   1   3      583.28      447.11      4.11 o 
  -1   1   3    16310.94    15932.77    237.78 o 
   0   1   3    17870.60    16949.92    170.07 o 
   1   1   3     1975.73     2050.18     31.40 o 
   2   1   3       34.92       24.40      1.23 o 
   3   1   3     1046.76     1114.60      6.21 o 
   4   1   3     1321.18     1358.01      9.82 o 
   5   1   3       98.17      100.26      2.67 o 
   6   1   3       75.13       48.80      2.67 o 
   7   1   3       83.05       67.64      2.17 o 
   8   1   3     1004.40     1071.80     32.34 o 
   9   1   3      794.92      801.61     17.18 o 
  10   1   3     2148.15     2157.02     61.00 o 
  11   1   3       12.19       11.98      3.46 o 
  12   1   3       52.48       51.32      3.39 o 
  13   1   3      409.43      403.29      8.23 o 
  14   1   3      186.95      163.21      7.80 o 
  15   1   3       73.46       66.41      4.33 o 
  16   1   3      112.51       97.67      3.83 o 
 -18   2   3        0.85        3.46      3.46 o 
 -17   2   3        0.38        6.28      3.46 o 
 -16   2   3        5.74        7.80      3.97 o 
 -15   2   3       40.36       36.02      4.26 o 
 -14   2   3       25.17       23.10      2.53 o 
 -13   2   3        5.30        7.07      3.10 o 
 -12   2   3      169.78      146.75      9.67 o 
 -11   2   3      595.91      588.59     19.56 o 
 -10   2   3      132.00      131.59      4.76 o 
  -9   2   3        0.36        2.53      3.90 o 
  -8   2   3      703.93      735.56     13.43 o 
  -7   2   3      730.88      829.11     25.55 o 
  -6   2   3     2124.36     2482.71     44.32 o 
  -5   2   3      526.34      537.27      9.24 o 
  -4   2   3       67.93       84.02      2.17 o 
  -3   2   3     6903.12     7029.40     75.22 o 
  -2   2   3     8431.69     8833.94    469.56 o 
  -1   2   3    12899.67    13476.34    390.66 o 
   0   2   3     2541.10     2480.55     36.24 o 
   1   2   3       44.10       53.56      2.67 o 
   2   2   3     1509.16     1511.83     24.47 o 
   3   2   3     2175.25     2155.65     71.17 o 
   4   2   3        3.02        2.96      1.73 o 
   5   2   3      397.49      411.67     21.51 o 
   6   2   3      402.29      431.30     14.44 o 
   7   2   3      364.55      383.95     16.10 o 
   8   2   3      308.14      293.79      5.56 o 
   9   2   3      193.79      200.53      1.88 o 
  10   2   3        0.44        2.38      3.10 o 
  11   2   3       80.90       79.76      3.32 o 
  12   2   3        7.52        7.51      3.83 o 
  13   2   3        5.99        5.56      3.68 o 
  14   2   3       25.48       22.02      3.90 o 
  15   2   3        0.03        3.54     14.36 o 
  16   2   3        7.30        9.24      1.95 o 
 -18   3   3      238.22      276.47      9.53 o 
 -17   3   3      118.52      122.14      7.29 o 
 -16   3   3       45.22       41.07      6.42 o 
 -15   3   3       30.61       36.67      4.11 o 
 -14   3   3       12.14       11.55      2.09 o 
 -13   3   3       33.77       26.35      2.89 o 
 -12   3   3      466.64      474.76     15.95 o 
 -11   3   3      589.47      547.81     10.68 o 
 -10   3   3        2.35        6.14      3.54 o 
  -9   3   3        4.06        7.51      2.24 o 
  -8   3   3       15.62       24.04      3.25 o 
  -7   3   3      826.92      927.86     28.37 o 
  -6   3   3      574.61      564.55     25.77 o 
  -5   3   3        2.40        3.61      1.52 o 
  -4   3   3     1120.79     1439.36     12.42 o 
  -3   3   3      929.13      916.38     26.71 o 
  -2   3   3      185.37      249.04      7.00 o 
  -1   3   3     4505.37     4737.61     91.82 o 
   0   3   3       68.11       52.41      1.88 o 
   1   3   3      784.31      797.06     16.31 o 
   2   3   3     3408.33     3867.14     32.99 o 
   3   3   3      162.56       36.53     48.22 o 
   4   3   3     1067.09     1060.75      5.70 o 
   5   3   3      786.54      912.12     17.32 o 
   6   3   3        0.06        3.75      3.46 o 
   7   3   3       75.71       74.86      3.03 o 
   8   3   3      122.29      130.15      8.16 o 
   9   3   3       85.42      108.28      4.62 o 
  10   3   3      789.20      800.38     79.33 o 
  11   3   3       87.91       92.32      2.02 o 
  12   3   3      264.65      124.88     47.06 o 
  13   3   3      316.70      320.07      6.71 o 
  14   3   3       30.16       35.01      2.38 o 
  15   3   3       75.68       81.71      4.69 o 
  16   3   3        2.01        0.94      4.76 o 
 -17   4   3       25.23       18.26      6.93 o 
 -16   4   3       36.91       42.30      4.84 o 
 -15   4   3      104.74      103.37      7.22 o 
 -14   4   3       69.39       66.12      6.64 o 
 -13   4   3      303.96      324.97      9.38 o 
 -12   4   3       67.73       71.61      3.32 o 
 -11   4   3      860.35      835.39     42.08 o 
 -10   4   3       91.48       91.82      4.76 o 
  -9   4   3      474.36      483.92     15.01 o 
  -8   4   3     1346.06     1331.15     17.90 o 
  -7   4   3      175.29      178.80      6.42 o 
  -6   4   3     2549.10     2635.74     75.36 o 
  -5   4   3       36.42       19.35      2.17 o 
  -4   4   3      231.50      244.56     10.83 o 
  -3   4   3        7.24       36.67     13.57 o 
  -2   4   3      641.98      771.36     33.93 o 
  -1   4   3      272.74      266.00     11.55 o 
   0   4   3      519.99      477.14      6.50 o 
   1   4   3       92.34       80.77      3.61 o 
   2   4   3      788.21      790.78      9.67 o 
   3   4   3      679.22      663.66      3.10 o 
   4   4   3     1625.03     1797.32     14.94 o 
   5   4   3      842.66      788.98      7.22 o 
   6   4   3      762.65      725.74      3.32 o 
   7   4   3        9.12       14.80      4.55 o 
   8   4   3      523.66      501.68      4.04 o 
   9   4   3        0.13        2.82      2.74 o 
  10   4   3       50.87       43.96      6.64 o 
  11   4   3      108.66       93.48     10.39 o 
  12   4   3      113.83      112.03      2.09 o 
  13   4   3       13.99       19.56      4.40 o 
  14   4   3        3.05        3.54      3.10 o 
  15   4   3       98.37      119.61      7.36 o 
 -17   5   3       16.37       13.21      4.33 o 
 -16   5   3       61.88       66.99      7.65 o 
 -15   5   3       63.19       70.74      6.42 o 
 -14   5   3      243.86      254.09      7.00 o 
 -13   5   3        8.95       11.12      3.25 o 
 -12   5   3      121.13      124.59      3.39 o 
 -11   5   3        6.24        6.35      4.11 o 
 -10   5   3     1066.54     1054.18     79.26 o 
  -9   5   3     1282.45     1258.25     58.04 o 
  -8   5   3     1496.17     1407.02     19.63 o 
  -7   5   3        3.53        8.16      2.96 o 
  -6   5   3       66.06       53.78      6.14 o 
  -5   5   3      207.63      214.60      5.77 o 
  -4   5   3       37.89       59.84      2.45 o 
  -3   5   3       10.15       19.85      2.67 o 
  -2   5   3        0.10        2.74      2.74 o 
  -1   5   3       93.18      117.16      3.61 o 
   0   5   3      192.61      177.50      4.04 o 
   1   5   3       88.07       93.41      4.69 o 
   2   5   3     4611.40     4567.40    142.20 o 
   3   5   3      566.47      630.39     17.83 o 
   4   5   3      931.72     1149.03    136.65 o 
   5   5   3      785.09      734.19     10.11 o 
   6   5   3     1222.10     1221.72     12.92 o 
   7   5   3      897.32      844.05      2.38 o 
   8   5   3      104.38       97.23     11.55 o 
   9   5   3      453.42      467.25      4.98 o 
  10   5   3       44.02       50.53      3.18 o 
  11   5   3       56.08       62.51      2.31 o 
  12   5   3       22.80       18.05      2.17 o 
  13   5   3       14.98       10.97      3.83 o 
  14   5   3       96.04      112.75      4.91 o 
  15   5   3       11.26        9.53      3.32 o 
 -16   6   3      194.62      205.51      9.89 o 
 -15   6   3       58.14       54.21      5.63 o 
 -14   6   3      167.78      145.24      7.87 o 
 -13   6   3        5.38        7.00      3.46 o 
 -12   6   3      154.77      141.48      8.45 o 
 -11   6   3        5.87        9.10      5.34 o 
 -10   6   3        7.97        8.45      3.54 o 
  -9   6   3      509.06      489.99     19.35 o 
  -8   6   3       43.73       52.77      3.90 o 
  -7   6   3        3.54        5.34      4.04 o 
  -6   6   3        3.74        0.43      5.41 o 
  -5   6   3      361.92      375.94      8.23 o 
  -4   6   3        8.32       11.77      3.61 o 
  -3   6   3        2.64        4.55      2.02 o 
  -2   6   3       33.35       31.91      0.94 o 
  -1   6   3      183.74      178.80      4.04 o 
   0   6   3      811.89      740.04     67.13 o 
   1   6   3      191.30      184.72      2.31 o 
   2   6   3      691.08      651.61     23.60 o 
   3   6   3      630.22      750.94     55.29 o 
   4   6   3        0.38        1.88      3.10 o 
   5   6   3      210.93      202.77      4.76 o 
   6   6   3      209.71      187.97      2.67 o 
   7   6   3       35.78       36.31      2.17 o 
   8   6   3      231.59      235.97      8.66 o 
   9   6   3       83.75       85.03      2.74 o 
  10   6   3      146.07      145.52      6.42 o 
  11   6   3      255.01      256.54      3.90 o 
  12   6   3       10.89        8.45      2.45 o 
  13   6   3        0.67        0.07      4.40 o 
  14   6   3       45.61       51.90      3.97 o 
 -15   7   3      118.94      132.53      7.51 o 
 -14   7   3        9.60       13.79      5.77 o 
 -13   7   3        7.22        4.84      3.97 o 
 -12   7   3        0.12        2.38      5.77 o 
 -11   7   3        1.63        4.84      2.53 o 
 -10   7   3       75.47       75.79      6.79 o 
  -9   7   3       35.66       36.16      4.62 o 
  -8   7   3      162.74       80.85     53.42 o 
  -7   7   3      552.81      530.48     39.12 o 
  -6   7   3      188.40      178.37      6.06 o 
  -5   7   3       51.67       56.52      2.82 o 
  -4   7   3     1300.07     1308.70     30.89 o 
  -3   7   3      376.52      361.93     11.12 o 
  -2   7   3      474.31      423.87     15.16 o 
  -1   7   3      730.71      729.06     16.53 o 
   0   7   3      326.57      329.45     14.08 o 
   1   7   3     2021.37     2055.53     45.69 o 
   2   7   3        7.25       10.54      4.69 o 
   3   7   3      115.50      125.10      8.66 o 
   4   7   3      885.91      853.44     20.50 o 
   5   7   3       30.31       37.90      3.18 o 
   6   7   3       39.25       37.25      3.39 o 
   7   7   3        0.04        7.15      2.38 o 
   8   7   3      200.72      210.92      8.08 o 
   9   7   3        0.13       11.77      4.55 o 
  10   7   3       93.24       84.96      3.46 o 
  11   7   3       24.56       29.60      4.91 o 
  12   7   3       44.06       48.00      3.54 o 
  13   7   3      164.46      172.23      6.71 o 
 -14   8   3       12.93       17.25      7.00 o 
 -13   8   3      234.92      257.55      6.14 o 
 -12   8   3        0.17        4.04      4.55 o 
 -11   8   3      714.34      663.95     51.90 o 
 -10   8   3       40.80       46.92      4.84 o 
  -9   8   3      290.45      286.36     15.66 o 
  -8   8   3      248.64      259.29      3.03 o 
  -7   8   3      180.74      195.26     10.68 o 
  -6   8   3      253.33      272.42     10.25 o 
  -5   8   3        7.45       10.18      2.60 o 
  -4   8   3       29.34       32.19      2.74 o 
  -3   8   3       70.97       61.43      2.53 o 
  -2   8   3      308.05      302.67      6.93 o 
  -1   8   3      394.57      373.99     10.97 o 
   0   8   3      858.80      830.27     20.86 o 
   1   8   3      846.32      714.92     57.10 o 
   2   8   3        9.44       11.04      4.11 o 
   3   8   3     2622.26     2700.20     47.57 o 
   4   8   3      198.18      214.46      8.88 o 
   5   8   3     1240.09     1319.53     69.66 o 
   6   8   3      844.39      850.26     18.48 o 
   7   8   3      619.42      599.13     13.21 o 
   8   8   3      138.10      126.90      9.10 o 
   9   8   3       29.26       24.90      6.42 o 
  10   8   3       44.04       43.96      4.55 o 
  11   8   3       24.17       33.42      3.32 o 
  12   8   3       16.61       13.21      5.99 o 
 -13   9   3       90.15      102.29      5.92 o 
 -12   9   3      113.05      132.24      5.92 o 
 -11   9   3        5.90        4.11      4.40 o 
 -10   9   3      113.27      116.22     11.91 o 
  -9   9   3       20.61       19.35      7.00 o 
  -8   9   3      117.87      121.92      5.85 o 
  -7   9   3      329.28      329.59     14.22 o 
  -6   9   3       33.58       30.46      1.73 o 
  -5   9   3      176.35      175.05     14.65 o 
  -4   9   3      110.35      109.50      3.54 o 
  -3   9   3      109.77      118.31      3.75 o 
  -2   9   3        9.82        7.80      2.38 o 
  -1   9   3      148.06      147.26      6.14 o 
   0   9   3       21.98       22.59      3.46 o 
   1   9   3       22.99       28.22      3.75 o 
   2   9   3      164.38      178.87      5.20 o 
   3   9   3       29.33       26.06      4.19 o 
   4   9   3      209.48      215.54      5.92 o 
   5   9   3      583.78      559.79     12.34 o 
   6   9   3        1.15        1.37      3.97 o 
   7   9   3      591.67      622.01     16.02 o 
   8   9   3        0.02       -3.54      3.54 o 
   9   9   3      107.54      103.30      7.15 o 
  10   9   3      141.55      138.23      9.60 o 
  11   9   3        8.52       12.05      4.48 o 
 -12  10   3       19.85       21.73      9.17 o 
 -11  10   3       18.77       26.64      3.68 o 
 -10  10   3        5.29        5.34      6.35 o 
  -9  10   3        1.08        1.73      4.19 o 
  -8  10   3        7.51       11.69      2.60 o 
  -7  10   3       22.55       20.93      3.68 o 
  -6  10   3      194.97      193.60     26.64 o 
  -5  10   3       97.37       94.99      6.14 o 
  -4  10   3       43.03       42.95      4.55 o 
  -3  10   3      743.96      739.02     15.95 o 
  -2  10   3        3.23        1.30      3.18 o 
  -1  10   3      153.30      156.50      8.16 o 
   0  10   3       48.64       51.90      4.48 o 
   1  10   3       16.38       15.23      3.75 o 
   2  10   3      107.75      115.06      5.70 o 
   3  10   3        2.28        6.14      1.73 o 
   4  10   3       28.81       24.76      3.10 o 
   5  10   3       27.88       27.57      1.80 o 
   6  10   3       29.53       29.74      5.13 o 
   7  10   3      219.85      217.06      5.13 o 
   8  10   3       48.72       46.20      4.19 o 
   9  10   3       56.98       67.93      6.93 o 
  10  10   3        6.15        1.01      5.49 o 
 -10  11   3        5.23        6.21      2.74 o 
  -9  11   3       21.03       28.01      3.90 o 
  -8  11   3       17.54       15.38      5.27 o 
  -7  11   3       20.66       15.81      2.53 o 
  -6  11   3        0.53        0.14      3.68 o 
  -5  11   3        0.60       -0.22      3.25 o 
  -4  11   3       51.51       55.08      6.50 o 
  -3  11   3       48.13       57.03      3.10 o 
  -2  11   3       84.10       98.03      4.76 o 
  -1  11   3      117.54      110.80      3.18 o 
   0  11   3       38.77       30.39      2.74 o 
   1  11   3       30.03       30.82      4.26 o 
   2  11   3      159.34      145.09      8.23 o 
   3  11   3       30.60       31.18      3.25 o 
   4  11   3      233.31      208.25     15.30 o 
   5  11   3       14.09       10.61      6.14 o 
   6  11   3       22.83       22.45      3.83 o 
   7  11   3       46.01       43.96      5.77 o 
   8  11   3        9.57       13.21      7.15 o 
  -7  12   3        3.20        4.76      4.40 o 
  -6  12   3       55.47       51.11      3.46 o 
  -5  12   3       12.67        9.17      4.11 o 
  -4  12   3       46.46       49.01      5.56 o 
  -3  12   3        1.10        2.45      3.83 o 
  -2  12   3       59.58       51.18      4.98 o 
  -1  12   3        0.94        0.87      2.82 o 
   0  12   3       50.59       48.87      3.46 o 
   1  12   3       39.66       37.61      3.10 o 
   2  12   3       47.35       44.97      4.40 o 
   3  12   3      117.27      128.06      6.28 o 
   4  12   3        3.66        6.86      4.40 o 
 -18   0   4       82.67      105.32      9.17 o 
 -17   0   4       50.58       44.54      4.91 o 
 -16   0   4        1.34        0.58      4.91 o 
 -15   0   4       79.58       75.72      4.55 o 
 -14   0   4       21.65       20.50      2.82 o 
 -13   0   4       10.80       15.88      2.82 o 
 -12   0   4      565.00      578.27     12.34 o 
 -11   0   4      457.26      505.58     14.29 o 
 -10   0   4      884.04      826.51     23.24 o 
  -9   0   4      690.74      650.24     11.62 o 
  -8   0   4     6475.89     6718.57    104.81 o 
  -7   0   4      244.01      195.98      2.45 o 
  -6   0   4        5.18       33.49      3.03 o 
  -5   0   4       73.78       69.15      1.15 o 
  -4   0   4     1653.70     1502.52      2.96 o 
  -3   0   4     1374.20     1281.13      8.66 o 
  -2   0   4      345.71      334.65      1.73 o 
  -1   0   4      691.29      768.69     15.95 o 
   0   0   4     7436.91     7996.88     57.60 o 
   1   0   4      715.75      715.20     12.05 o 
   2   0   4       48.94       36.31      1.01 o 
   3   0   4     4287.67     4501.42     82.29 o 
   4   0   4     1148.68     1065.15      3.83 o 
   5   0   4       88.44       49.66      0.94 o 
   6   0   4      847.64      844.41     13.79 o 
   7   0   4     1039.74     1075.26     12.78 o 
   8   0   4     2721.70     2785.89     49.01 o 
   9   0   4       28.26       32.63      1.88 o 
  10   0   4     1900.76     1864.67     37.97 o 
  11   0   4      264.82      256.98      9.60 o 
  12   0   4        0.08       -1.23      2.02 o 
  13   0   4       14.60       15.16      3.54 o 
  14   0   4        7.13        7.36      3.68 o 
  15   0   4       41.12       32.27      3.18 o 
  16   0   4       59.69       52.62      7.51 o 
 -18   1   4      237.78      276.97     12.56 o 
 -17   1   4       71.46       67.93      4.19 o 
 -16   1   4       22.23       23.32      5.05 o 
 -15   1   4      145.89      154.55      3.32 o 
 -14   1   4        1.37        5.77      4.40 o 
 -13   1   4       15.62       16.53      2.82 o 
 -12   1   4      576.91      541.74     36.74 o 
 -11   1   4       15.96       22.31      5.41 o 
 -10   1   4       87.48      112.25      6.35 o 
  -9   1   4      269.50      239.72      7.51 o 
  -8   1   4      470.33      476.71      8.81 o 
  -7   1   4     2891.61     3059.32     51.32 o 
  -6   1   4     6430.40     6986.45     29.67 o 
  -5   1   4       17.11       47.57      2.09 o 
  -4   1   4     4851.05     4870.21     40.21 o 
  -3   1   4       89.92       91.89      1.95 o 
  -2   1   4     1441.74     1464.33      2.89 o 
  -1   1   4     2271.36     2186.40     23.24 o 
   0   1   4     2051.15     2272.22     26.49 o 
   1   1   4        1.81        0.72      2.31 o 
   2   1   4       34.15       20.93      0.79 o 
   3   1   4     1230.09     1279.83     24.61 o 
   4   1   4       35.64       54.72      2.60 o 
   5   1   4       57.62       55.29      2.31 o 
   6   1   4      587.74      665.69     10.39 o 
   7   1   4       20.94       16.10      2.02 o 
   8   1   4      217.54      197.79      4.69 o 
   9   1   4      134.58      122.28      5.49 o 
  10   1   4      351.66      335.08      9.74 o 
  11   1   4       51.59       52.62      2.89 o 
  12   1   4      336.29      323.24      8.73 o 
  13   1   4      152.56      156.28      3.83 o 
  14   1   4       45.13       36.74      3.61 o 
  15   1   4       74.06       78.03      4.76 o 
  16   1   4        3.19        5.41      2.31 o 
 -18   2   4       86.37       91.89      7.65 o 
 -17   2   4       85.03      104.52      6.64 o 
 -16   2   4      293.81      307.43     15.95 o 
 -15   2   4        9.73       10.03      5.85 o 
 -14   2   4      229.98      241.02     19.42 o 
 -13   2   4      465.38      435.78     16.46 o 
 -12   2   4      105.02       76.08      5.13 o 
 -11   2   4       63.00       47.64      4.04 o 
 -10   2   4        3.47        8.81      3.61 o 
  -9   2   4      237.87      226.73      7.15 o 
  -8   2   4      191.02      208.47      4.40 o 
  -7   2   4     1530.27     1426.73     23.68 o 
  -6   2   4       29.27       32.41      2.17 o 
  -5   2   4     2040.53     1892.17     16.82 o 
  -4   2   4     4067.14     4366.29     34.94 o 
  -3   2   4       34.93       27.29      3.25 o 
  -2   2   4     7523.05     7293.09     58.90 o 
  -1   2   4       37.36       48.87      1.73 o 
   0   2   4     2434.89     2210.65     27.50 o 
   1   2   4        1.15        2.89      0.87 o 
   2   2   4      394.31      294.22      8.01 o 
   3   2   4        6.93       10.68      2.17 o 
   4   2   4       47.89       80.99      1.52 o 
   5   2   4       54.34       63.74      2.67 o 
   6   2   4       38.61       55.22      3.54 o 
   7   2   4      774.32      793.74     16.46 o 
   8   2   4      172.33      119.25     33.06 o 
   9   2   4      512.84      517.42     17.97 o 
  10   2   4      595.38      555.53     17.32 o 
  11   2   4      999.12      916.81     24.11 o 
  12   2   4      397.14      392.83     17.18 o 
  13   2   4      126.61      108.35     10.68 o 
  14   2   4      381.19      381.42     21.58 o 
  15   2   4        0.20        2.67      3.75 o 
  16   2   4      182.49      180.75      6.50 o 
 -18   3   4        2.36        3.61      4.62 o 
 -17   3   4        3.05        3.83      5.34 o 
 -16   3   4        6.93       10.25      5.20 o 
 -15   3   4       26.48       34.22      2.89 o 
 -14   3   4       84.56       77.60      3.97 o 
 -13   3   4        7.38        7.07      4.26 o 
 -12   3   4       62.50       76.59      6.14 o 
 -11   3   4      436.27      437.65     19.27 o 
 -10   3   4      426.72      462.92     17.32 o 
  -9   3   4     1313.72     1272.11     68.07 o 
  -8   3   4        0.48        5.77      2.67 o 
  -7   3   4      330.44      291.91      8.37 o 
  -6   3   4       19.50       19.85      3.18 o 
  -5   3   4      200.90      200.75      7.22 o 
  -4   3   4      177.46      216.34      4.98 o 
  -3   3   4      359.14      370.45      5.49 o 
  -2   3   4        0.94        0.87      1.52 o 
  -1   3   4      291.04      337.97      5.49 o 
   0   3   4      273.36      230.85      6.14 o 
   1   3   4      571.42      617.61      9.82 o 
   2   3   4      214.28      300.79     10.61 o 
   3   3   4     2915.79     3192.94     14.15 o 
   4   3   4       46.09       70.74      1.37 o 
   5   3   4     1696.55     1786.78     11.62 o 
   6   3   4       55.59       57.82      3.10 o 
   7   3   4       52.04       51.83      2.82 o 
   8   3   4      253.41      269.18      9.53 o 
   9   3   4       80.94       79.48      2.02 o 
  10   3   4      276.28      276.11      3.97 o 
  11   3   4        0.45        0.43      5.41 o 
  12   3   4       47.75       46.34      3.46 o 
  13   3   4       34.97       36.38      3.54 o 
  14   3   4       27.86       32.41      6.21 o 
  15   3   4        5.63       10.39      4.04 o 
 -18   4   4       45.78       53.85      3.61 o 
 -17   4   4       11.13       12.13      4.76 o 
 -16   4   4        2.46        4.40      4.76 o 
 -15   4   4       29.63       30.61      4.48 o 
 -14   4   4        2.32        2.38      2.24 o 
 -13   4   4       61.63       70.24      4.04 o 
 -12   4   4      199.90      181.11      7.44 o 
 -11   4   4      414.14      419.18      7.87 o 
 -10   4   4      971.68      937.03     36.24 o 
  -9   4   4       66.81       64.46      3.39 o 
  -8   4   4     1131.67     1081.76     40.50 o 
  -7   4   4      139.58      163.43      3.18 o 
  -6   4   4     2465.02     2468.78     46.13 o 
  -5   4   4     3425.24     3776.47     48.72 o 
  -4   4   4     1558.01     1513.06     15.45 o 
  -3   4   4      558.18      696.51     11.69 o 
  -2   4   4     3086.37     3438.87     58.90 o 
  -1   4   4        3.14        6.57      2.24 o 
   0   4   4        6.08       20.86      2.09 o 
   1   4   4       12.52       26.92      2.24 o 
   2   4   4      395.88      408.49     12.99 o 
   3   4   4       15.30       18.12      2.60 o 
   4   4   4      199.56      185.01      8.73 o 
   5   4   4       31.45       34.50      3.32 o 
   6   4   4     1571.94     1505.19     22.74 o 
   7   4   4        1.72        3.25      5.13 o 
   8   4   4      376.61      338.33      6.35 o 
   9   4   4        5.80        7.72      5.27 o 
  10   4   4      407.56      407.41     14.15 o 
  11   4   4      158.56      161.26     12.27 o 
  12   4   4      108.55      108.93      8.01 o 
  13   4   4       14.25       18.55      4.40 o 
  14   4   4        5.05       10.03      5.20 o 
  15   4   4        0.06        8.08      5.27 o 
 -17   5   4        0.21        7.07      2.53 o 
 -16   5   4       66.00       70.96      7.22 o 
 -15   5   4      309.99      297.04     17.47 o 
 -14   5   4        0.61        0.58      3.75 o 
 -13   5   4      133.43      139.53      3.39 o 
 -12   5   4       14.19       16.39      3.61 o 
 -11   5   4        3.03        8.16      4.76 o 
 -10   5   4       32.19       34.36      3.03 o 
  -9   5   4       76.51       74.64      3.90 o 
  -8   5   4        1.32        2.45      1.95 o 
  -7   5   4      298.65      286.21     12.49 o 
  -6   5   4        0.04        4.98      2.45 o 
  -5   5   4      338.64      327.79      9.82 o 
  -4   5   4     2849.66     3035.21     49.88 o 
  -3   5   4      712.42      703.94     17.40 o 
  -2   5   4       46.00       57.75      1.66 o 
  -1   5   4      258.28      251.56      7.65 o 
   0   5   4       39.21       42.16      2.02 o 
   1   5   4      883.81      894.22     25.34 o 
   2   5   4      563.98      645.47     48.00 o 
   3   5   4      707.89      673.77      4.26 o 
   4   5   4      132.94      148.27      3.75 o 
   5   5   4      276.27      297.83      5.41 o 
   6   5   4       17.81       15.81      2.24 o 
   7   5   4      390.99      369.80      9.46 o 
   8   5   4        3.65        6.28      3.25 o 
   9   5   4        0.98       -3.68      3.68 o 
  10   5   4        0.16        1.95      3.32 o 
  11   5   4       39.78       36.81      4.04 o 
  12   5   4       24.41       20.93      2.09 o 
  13   5   4       56.25       58.40      5.13 o 
  14   5   4       17.47       20.86      5.05 o 
 -16   6   4       24.57       20.14      6.42 o 
 -15   6   4       67.27       73.70     10.61 o 
 -14   6   4      130.88      118.60     13.57 o 
 -13   6   4       22.05       19.85      4.26 o 
 -12   6   4      208.79      211.50      5.56 o 
 -11   6   4       50.92       50.31      2.60 o 
 -10   6   4        2.10        4.98      4.26 o 
  -9   6   4       21.95       23.10      4.76 o 
  -8   6   4      444.67      422.13      9.46 o 
  -7   6   4      344.14      324.25     19.92 o 
  -6   6   4      282.78      276.25      7.44 o 
  -5   6   4        5.26        8.30      2.53 o 
  -4   6   4     1337.06     1395.47     24.83 o 
  -3   6   4      327.12      308.08     20.00 o 
  -2   6   4     1031.30     1153.58     38.69 o 
  -1   6   4       40.74       50.46      2.02 o 
   0   6   4      544.95      527.60     15.38 o 
   1   6   4       51.93       56.23      3.32 o 
   2   6   4      354.67      282.60     31.40 o 
   3   6   4      333.74      350.53      3.68 o 
   4   6   4      178.18      177.29     24.83 o 
   5   6   4       16.25       16.89      3.83 o 
   6   6   4      338.56      332.91      7.29 o 
   7   6   4       52.21       53.78      3.39 o 
   8   6   4      292.09      287.51      8.59 o 
   9   6   4       88.85       80.77      4.04 o 
  10   6   4      189.88      197.64      4.91 o 
  11   6   4        8.25        8.45      4.62 o 
  12   6   4      146.62      150.72      8.01 o 
  13   6   4        0.04        3.18      3.03 o 
  14   6   4      106.14      106.62      8.16 o 
 -16   7   4        0.40       -2.82      2.82 o 
 -15   7   4       63.55       69.37      9.96 o 
 -14   7   4       89.53       92.68      4.26 o 
 -13   7   4       24.57       14.36      6.28 o 
 -12   7   4      175.56      160.32      7.36 o 
 -11   7   4      125.28      127.77     13.21 o 
 -10   7   4       79.32       89.73      4.62 o 
  -9   7   4        3.88        6.06      2.38 o 
  -8   7   4       70.18       64.03      3.03 o 
  -7   7   4      424.45      440.33     10.54 o 
  -6   7   4        3.67        6.79      2.17 o 
  -5   7   4      410.41      402.21     11.33 o 
  -4   7   4      320.41      304.91      7.36 o 
  -3   7   4       24.45       22.67      3.10 o 
  -2   7   4      551.05      496.77     14.22 o 
  -1   7   4       41.13       43.53      4.40 o 
   0   7   4      611.74      602.16     13.93 o 
   1   7   4       37.26       34.00      2.74 o 
   2   7   4        2.24        7.00      2.60 o 
   3   7   4      777.89      827.31     38.69 o 
   4   7   4      488.98      512.37     16.02 o 
   5   7   4      182.64      182.34      4.04 o 
   6   7   4      122.79      117.08     11.26 o 
   7   7   4       47.68       56.52      3.18 o 
   8   7   4       22.18       24.76      2.67 o 
   9   7   4        0.28       -2.31      4.55 o 
  10   7   4        0.10       -4.40      4.40 o 
  11   7   4       14.61       13.57      3.32 o 
  12   7   4        0.05       -2.96      2.96 o 
  13   7   4       61.37       71.75      4.26 o 
 -15   8   4        1.11        1.88      7.44 o 
 -14   8   4        0.17       -1.88      2.96 o 
 -13   8   4       37.69       48.51      6.64 o 
 -12   8   4       11.84        9.31      8.08 o 
 -11   8   4       11.97       11.26      6.14 o 
 -10   8   4       71.44       63.96      5.63 o 
  -9   8   4        0.83        3.83      2.74 o 
  -8   8   4       50.32       48.72      2.89 o 
  -7   8   4       89.90       81.21      2.38 o 
  -6   8   4       97.65       91.75     10.61 o 
  -5   8   4       50.23       50.31      3.61 o 
  -4   8   4       60.68       63.88      8.73 o 
  -3   8   4       13.33       11.91      2.53 o 
  -2   8   4       54.08       55.08      2.24 o 
  -1   8   4       40.59       40.21      8.08 o 
   0   8   4      356.23      350.67      7.51 o 
   1   8   4        3.58        3.61      5.41 o 
   2   8   4      564.26      580.72     13.72 o 
   3   8   4       17.52       20.28      4.04 o 
   4   8   4       61.18       67.64      2.82 o 
   5   8   4        1.85       -0.79      2.31 o 
   6   8   4      261.57      257.12      4.84 o 
   7   8   4        7.49        2.67      4.69 o 
   8   8   4      232.41      242.32     13.28 o 
   9   8   4        5.38        5.99      4.33 o 
  10   8   4       61.55       60.71      4.62 o 
  11   8   4        1.33       -0.43      5.05 o 
  12   8   4      109.48      114.63      8.01 o 
 -13   9   4       77.88       86.19      6.64 o 
 -12   9   4        3.75        5.13      4.19 o 
 -11   9   4       55.69       48.51      5.77 o 
 -10   9   4       29.40       31.33      4.55 o 
  -9   9   4       72.90       70.60      3.90 o 
  -8   9   4       17.42       14.29      5.70 o 
  -7   9   4       87.32       79.84      7.22 o 
  -6   9   4       10.62        8.95      4.91 o 
  -5   9   4      193.26      193.09      6.57 o 
  -4   9   4        6.05        8.30      3.10 o 
  -3   9   4        0.07        2.82      1.95 o 
  -2   9   4      194.01      197.06      5.92 o 
  -1   9   4        0.11       -0.22      3.18 o 
   0   9   4       58.70       56.81      5.20 o 
   1   9   4      106.61      103.44     14.00 o 
   2   9   4       27.15       23.17      4.84 o 
   3   9   4      341.78      365.76     13.86 o 
   4   9   4      262.45      228.03      5.70 o 
   5   9   4      112.67       28.59     48.58 o 
   6   9   4      181.69      182.92      4.26 o 
   7   9   4      108.39      120.69      5.13 o 
   8   9   4       13.26       17.18      5.20 o 
   9   9   4        1.53        8.95      4.98 o 
  10   9   4        0.22       -0.72      5.41 o 
 -12  10   4        0.10       11.41      3.54 o 
 -11  10   4        2.68        4.04      6.21 o 
 -10  10   4      127.45      119.32     12.34 o 
  -9  10   4       10.31       12.78      4.11 o 
  -8  10   4       55.21       54.43      1.73 o 
  -7  10   4        3.22        4.19      3.83 o 
  -6  10   4      130.06      114.12      5.85 o 
  -5  10   4       41.90       37.32      4.55 o 
  -4  10   4       35.57       37.97      3.10 o 
  -3  10   4       86.74       82.51      5.05 o 
  -2  10   4        9.27       12.63      6.21 o 
  -1  10   4       81.28       72.98      4.26 o 
   0  10   4       10.10       14.08      4.33 o 
   1  10   4       77.34       83.59      6.71 o 
   2  10   4       53.10       68.65      2.60 o 
   3  10   4       30.72       30.25      3.83 o 
   4  10   4      116.57      117.52      7.58 o 
   5  10   4       20.70       17.83      5.41 o 
   6  10   4       95.54       99.54      6.64 o 
   7  10   4       38.92       31.47      3.83 o 
   8  10   4       17.90       20.79      4.40 o 
   9  10   4       45.73       59.62      2.96 o 
 -10  11   4        5.78        6.79      7.72 o 
  -9  11   4        0.04        0.07      5.70 o 
  -8  11   4        1.70        0.79      5.13 o 
  -7  11   4       11.96       12.63      3.90 o 
  -6  11   4       28.57       25.41      3.54 o 
  -5  11   4        6.20        5.92      4.33 o 
  -4  11   4       75.26       71.25      3.90 o 
  -3  11   4        7.18       12.49      4.33 o 
  -2  11   4      100.52       94.27      5.92 o 
  -1  11   4        4.68        9.10      3.97 o 
   0  11   4        0.79        2.89      2.53 o 
   1  11   4       36.33       37.46      3.83 o 
   2  11   4        4.58        5.77      3.10 o 
   3  11   4       45.34       35.44      5.20 o 
   4  11   4        0.08       -2.17      3.90 o 
   5  11   4        0.09        3.25      5.49 o 
   6  11   4       56.65       42.81      5.92 o 
   7  11   4        0.69        2.38      5.05 o 
  -7  12   4        4.09        8.01      5.56 o 
  -6  12   4       26.09       23.03      4.40 o 
  -5  12   4       86.12       85.61      8.16 o 
  -4  12   4       30.99       24.90      4.19 o 
  -3  12   4      120.43      115.28      7.72 o 
  -2  12   4       47.39       47.71      2.96 o 
  -1  12   4        0.28        3.54      1.80 o 
   0  12   4       92.28       92.68      6.64 o 
   1  12   4        1.81        0.22      3.10 o 
   2  12   4       31.40       30.17      7.15 o 
   3  12   4       51.72       43.02      5.13 o 
   4  12   4       25.48       34.79      5.63 o 
 -18   1   5      135.01      132.89      6.35 o 
 -17   1   5      203.71      217.71     13.35 o 
 -16   1   5       31.21       31.18      2.24 o 
 -15   1   5      324.26      327.43     10.39 o 
 -14   1   5       13.49        9.96      2.74 o 
 -13   1   5      314.98      320.50      9.17 o 
 -12   1   5       24.66       25.91      5.20 o 
 -11   1   5      451.60      431.52     14.51 o 
 -10   1   5        1.86       10.54      3.83 o 
  -9   1   5      235.77      195.26      3.39 o 
  -8   1   5     1384.37     1429.04     38.33 o 
  -7   1   5     5191.09     5237.13     65.33 o 
  -6   1   5      129.40      132.60      3.46 o 
  -5   1   5     1301.08     1248.00      7.80 o 
  -4   1   5      667.67      748.19      8.59 o 
  -3   1   5      414.28      407.41      2.96 o 
  -2   1   5     1362.76     1575.28     13.28 o 
  -1   1   5      496.42      501.61      2.24 o 
   0   1   5      129.93      158.37      4.33 o 
   1   1   5      485.80      479.67     12.56 o 
   2   1   5      407.83      542.97     13.93 o 
   3   1   5     2288.50     2411.83      7.22 o 
   4   1   5     1921.99     2246.45     26.20 o 
   5   1   5      754.34      781.40     13.93 o 
   6   1   5        5.93       11.12      1.44 o 
   7   1   5     1555.68     1493.42     42.52 o 
   8   1   5       21.32       23.68      4.40 o 
   9   1   5     1208.32     1150.19     32.70 o 
  10   1   5       10.60        7.36      3.46 o 
  11   1   5      113.41      115.28      3.39 o 
  12   1   5        2.13        3.25      2.74 o 
  13   1   5       23.46       25.26      3.10 o 
  14   1   5        3.59        4.69      3.10 o 
  15   1   5       15.80       20.28      3.25 o 
 -18   2   5      100.29      100.77     10.39 o 
 -17   2   5       52.84       63.81      4.69 o 
 -16   2   5      208.30      200.67      6.86 o 
 -15   2   5       15.21       13.64      3.03 o 
 -14   2   5      255.00      253.01     11.84 o 
 -13   2   5        0.79        0.29      3.10 o 
 -12   2   5      169.42      162.85      9.24 o 
 -11   2   5       60.25       57.75      4.55 o 
 -10   2   5       17.63       18.19      2.82 o 
  -9   2   5      150.76      144.51      5.27 o 
  -8   2   5       30.45       29.23      2.31 o 
  -7   2   5       78.36       88.35      2.82 o 
  -6   2   5       43.30       45.12      2.38 o 
  -5   2   5      766.80      735.05     10.11 o 
  -4   2   5      658.35      687.56     22.52 o 
  -3   2   5       96.64       97.09      2.96 o 
  -2   2   5     3840.83     4165.69     19.71 o 
  -1   2   5      267.90      270.33      4.26 o 
   0   2   5     4167.85     4484.24    167.18 o 
   1   2   5      777.96      912.63     14.44 o 
   2   2   5     1633.68     1870.59     24.61 o 
   3   2   5      803.29      886.71      9.82 o 
   4   2   5      737.18      808.90     25.19 o 
   5   2   5       20.50       11.98      3.46 o 
   6   2   5       12.26       12.78      2.89 o 
   7   2   5        3.04        5.05      2.67 o 
   8   2   5       39.90       42.66      2.67 o 
   9   2   5       24.25       24.18      2.60 o 
  10   2   5       39.70       31.18      3.25 o 
  11   2   5        0.21        0.14      2.60 o 
  12   2   5      110.78      101.92      6.06 o 
  13   2   5        2.98        3.03      3.18 o 
  14   2   5       65.03       62.87     14.00 o 
  15   2   5        0.82        1.66      2.67 o 
 -18   3   5        0.30       -2.09      3.83 o 
 -17   3   5      208.99      211.72     10.97 o 
 -16   3   5       68.44       69.22      6.21 o 
 -15   3   5      222.33      233.95      5.20 o 
 -14   3   5        1.60        1.80      2.96 o 
 -13   3   5      210.23      217.78     10.18 o 
 -12   3   5      492.93      469.13      9.17 o 
 -11   3   5      346.34      324.90      8.23 o 
 -10   3   5      258.57      226.51     13.57 o 
  -9   3   5      649.37      659.55     17.90 o 
  -8   3   5      344.34      350.82      5.85 o 
  -7   3   5      126.31      127.69      3.18 o 
  -6   3   5       39.27       41.07      4.11 o 
  -5   3   5     1700.81     1704.78     36.02 o 
  -4   3   5      222.75      316.89      4.98 o 
  -3   3   5       47.48       32.12      2.74 o 
  -2   3   5      875.55      951.75      8.30 o 
  -1   3   5     8339.17     9145.99    398.31 o 
   0   3   5       27.57       29.09      1.73 o 
   1   3   5      532.42      625.33     15.23 o 
   2   3   5      710.60      649.52     11.55 o 
   3   3   5     1014.39     1058.30      9.89 o 
   4   3   5      516.61      451.37     28.44 o 
   5   3   5        4.72        1.37      3.39 o 
   6   3   5      329.03      268.31     15.52 o 
   7   3   5      830.46      795.55     21.29 o 
   8   3   5       96.76       83.66      4.19 o 
   9   3   5      408.53      426.47     10.97 o 
  10   3   5      140.92      133.11      5.13 o 
  11   3   5      332.36      311.76      6.93 o 
  12   3   5       29.36       28.44      3.68 o 
  13   3   5      136.57      136.79      9.24 o 
  14   3   5       18.80       20.07      3.61 o 
  15   3   5       49.30       49.81      4.76 o 
 -18   4   5        8.30        8.37      8.08 o 
 -17   4   5        3.78        7.44      5.56 o 
 -16   4   5        8.13        6.42      2.89 o 
 -15   4   5        0.73        4.11      5.05 o 
 -14   4   5       44.22       44.25      9.74 o 
 -13   4   5        2.91        0.43      3.90 o 
 -12   4   5       28.88       42.01      6.28 o 
 -11   4   5      429.03      390.59      9.96 o 
 -10   4   5       91.54       86.04      5.77 o 
  -9   4   5       35.36       33.20      3.61 o 
  -8   4   5      359.67      331.76     10.03 o 
  -7   4   5       70.39       75.72      3.46 o 
  -6   4   5      150.62      137.94      7.51 o 
  -5   4   5        9.18        9.74      2.02 o 
  -4   4   5       40.33       56.30      2.74 o 
  -3   4   5       18.92       23.39      3.39 o 
  -2   4   5      175.52      138.81      4.04 o 
  -1   4   5       13.82        9.31      1.01 o 
   0   4   5       37.11       27.14      3.39 o 
   1   4   5        0.08        1.37      2.09 o 
   2   4   5      934.58      965.25     37.18 o 
   3   4   5      358.09      402.72     11.48 o 
   4   4   5      745.86      844.34     30.61 o 
   5   4   5       42.81       53.56      3.97 o 
   6   4   5      359.36      413.11     23.97 o 
   7   4   5       38.78       47.28      3.61 o 
   8   4   5       23.35       19.92      3.18 o 
   9   4   5      390.56      393.77     10.97 o 
  10   4   5        2.54        4.91      3.83 o 
  11   4   5       32.93       29.88      7.65 o 
  12   4   5       17.56       23.82      5.92 o 
  13   4   5        4.78        6.57      5.34 o 
  14   4   5        0.08        3.83      5.70 o 
 -17   5   5        1.73        1.23      5.27 o 
 -16   5   5       23.65       26.28      2.89 o 
 -15   5   5        0.83        3.46      6.06 o 
 -14   5   5       51.65       49.74      4.04 o 
 -13   5   5       19.48       17.11      2.96 o 
 -12   5   5       66.16       73.56      5.49 o 
 -11   5   5      334.33      321.22      5.63 o 
 -10   5   5      215.23      192.23      7.22 o 
  -9   5   5     1709.39     1588.71     50.60 o 
  -8   5   5      139.49      143.14      7.80 o 
  -7   5   5     2532.68     2488.20     71.46 o 
  -6   5   5      116.64      119.39      4.48 o 
  -5   5   5     1506.26     1538.32     28.08 o 
  -4   5   5      635.40      669.44     14.51 o 
  -3   5   5       32.63       33.06      1.95 o 
  -2   5   5      984.40     1100.60     69.80 o 
  -1   5   5       46.37       33.78      2.67 o 
   0   5   5      186.17      195.26      4.48 o 
   1   5   5        0.67        1.80      2.24 o 
   2   5   5     1317.46     1356.71     26.78 o 
   3   5   5       44.03       57.31      3.18 o 
   4   5   5      583.29      606.21     11.19 o 
   5   5   5      997.64     1092.44     44.10 o 
   6   5   5        0.43        2.45      2.89 o 
   7   5   5     1419.01     1436.62     31.76 o 
   8   5   5       94.46       87.13      4.84 o 
   9   5   5      992.80      980.48     25.63 o 
  10   5   5       44.43       52.19      4.55 o 
  11   5   5       65.50       62.80      8.81 o 
  12   5   5       20.51       20.86      7.15 o 
  13   5   5        4.18        7.36      2.60 o 
  14   5   5        0.18        1.52      3.68 o 
 -16   6   5       66.51       59.91      9.89 o 
 -15   6   5       10.22       11.77      9.02 o 
 -14   6   5      169.64      179.88     11.41 o 
 -13   6   5      184.11      192.16     12.34 o 
 -12   6   5      435.50      444.30     14.94 o 
 -11   6   5      142.68      136.50      5.99 o 
 -10   6   5        3.90        4.40      6.35 o 
  -9   6   5      260.22      250.48      9.67 o 
  -8   6   5       23.54       18.41      3.46 o 
  -7   6   5       77.78       76.80      3.83 o 
  -6   6   5       16.19       15.66      2.82 o 
  -5   6   5      772.49      762.92     15.88 o 
  -4   6   5      427.56      432.60     10.83 o 
  -3   6   5      958.81      979.40     23.32 o 
  -2   6   5     1435.97     1304.81    160.83 o 
  -1   6   5        6.40       12.70      3.32 o 
   0   6   5     2484.47     2612.36     70.16 o 
   1   6   5      952.58      971.53     28.22 o 
   2   6   5     1516.32     1556.15     40.78 o 
   3   6   5     1108.98     1181.01     31.33 o 
   4   6   5       30.70       27.94      3.32 o 
   5   6   5      284.26      254.67      8.66 o 
   6   6   5      133.84      140.47      3.68 o 
   7   6   5       35.04       33.78      3.46 o 
   8   6   5       51.68       43.31      3.68 o 
   9   6   5        1.65        2.82      4.26 o 
  10   6   5      161.64      171.08      8.16 o 
  11   6   5       95.47       89.80      9.31 o 
  12   6   5      159.62      177.36      8.52 o 
  13   6   5        0.18        5.92      5.92 o 
 -16   7   5       29.65       29.23      6.64 o 
 -15   7   5      409.47      450.86     13.72 o 
 -14   7   5        0.27        3.61      5.92 o 
 -13   7   5      293.58      262.90     23.17 o 
 -12   7   5       30.31       27.21      5.49 o 
 -11   7   5      354.51      336.52     14.51 o 
 -10   7   5      157.84      160.03      6.14 o 
  -9   7   5       99.10       88.64      4.98 o 
  -8   7   5        1.32       -0.79      3.83 o 
  -7   7   5      404.66      369.37     14.80 o 
  -6   7   5        2.40        5.41      2.38 o 
  -5   7   5      258.70      221.61      5.99 o 
  -4   7   5      772.38      722.57     24.33 o 
  -3   7   5     2001.62     2022.25     45.26 o 
  -2   7   5       27.07       32.27      4.98 o 
  -1   7   5     1592.01     1518.40    166.24 o 
   0   7   5      647.21      634.00     17.83 o 
   1   7   5     2834.22     2996.16     83.66 o 
   2   7   5      570.35      547.52     42.08 o 
   3   7   5      219.36      216.63      7.07 o 
   4   7   5      316.56      342.52     28.22 o 
   5   7   5       13.03        8.66      4.11 o 
   6   7   5      180.20      171.29      3.25 o 
   7   7   5       31.99       32.34      3.75 o 
   8   7   5       40.45       45.76      4.11 o 
   9   7   5      327.88      307.79      5.13 o 
  10   7   5        9.08        7.87      5.99 o 
  11   7   5      183.84      201.68     11.69 o 
  12   7   5       20.96       21.58      6.06 o 
 -14   8   5        5.82        9.89      3.18 o 
 -13   8   5       49.66       63.88      3.25 o 
 -12   8   5        7.20        9.96      4.48 o 
 -11   8   5       71.01       77.38      4.91 o 
 -10   8   5      363.74      345.47      7.87 o 
  -9   8   5       96.91      111.89      5.34 o 
  -8   8   5      516.31      510.92     25.26 o 
  -7   8   5        0.48        2.60      4.04 o 
  -6   8   5      736.25      739.02     33.13 o 
  -5   8   5      165.93      159.89     11.48 o 
  -4   8   5      104.97       97.81      3.10 o 
  -3   8   5      199.62      217.42     11.12 o 
  -2   8   5      176.30      180.10      6.14 o 
  -1   8   5        0.60        1.37      2.89 o 
   0   8   5       57.72       60.49      6.42 o 
   1   8   5      270.91      241.60     22.45 o 
   2   8   5        7.85        7.44      3.25 o 
   3   8   5      307.32      302.81      3.25 o 
   4   8   5      285.97      274.45     14.36 o 
   5   8   5      333.78      344.61      6.93 o 
   6   8   5      423.13      421.20      4.62 o 
   7   8   5        0.10        0.14      5.63 o 
   8   8   5      106.33      103.87      3.10 o 
   9   8   5       40.38       41.58      7.29 o 
  10   8   5       61.28       59.62      3.46 o 
  11   8   5        8.16       11.55      4.76 o 
 -13   9   5       24.09       22.52      3.54 o 
 -12   9   5       95.68       89.73      9.46 o 
 -11   9   5        5.21        4.69      7.87 o 
 -10   9   5       35.73       41.51     10.76 o 
  -9   9   5      232.63      228.68      8.66 o 
  -8   9   5       15.83       19.27      3.18 o 
  -7   9   5      285.64      271.34     11.48 o 
  -6   9   5      146.40      142.49     15.81 o 
  -5   9   5      269.43      267.80     11.19 o 
  -4   9   5      258.36      260.30      9.74 o 
  -3   9   5       12.68        7.65      3.03 o 
  -2   9   5      261.99      246.73     23.17 o 
  -1   9   5       59.72       57.82      4.48 o 
   0   9   5       14.94       16.75      4.11 o 
   1   9   5        3.63        9.67      3.90 o 
   2   9   5       84.54       79.55      5.92 o 
   3   9   5       90.43       95.86      6.28 o 
   4   9   5      126.38      123.58      6.21 o 
   5   9   5      290.61      294.95      5.92 o 
   6   9   5        6.10        3.03      4.55 o 
   7   9   5      189.06      188.62      5.56 o 
   8   9   5      108.93      111.24      5.41 o 
   9   9   5       18.34       18.84      2.89 o 
 -12  10   5       44.27       54.35      4.62 o 
 -11  10   5       97.78       80.99     12.92 o 
 -10  10   5        1.97        4.19      4.48 o 
  -9  10   5       63.88       71.97      4.55 o 
  -8  10   5        1.97        0.43      2.31 o 
  -7  10   5       11.27        9.38      3.39 o 
  -6  10   5       37.26       37.32      4.55 o 
  -5  10   5       21.44       20.07      4.76 o 
  -4  10   5       81.13       79.55      4.84 o 
  -3  10   5      154.70      146.46      2.67 o 
  -2  10   5      257.32      258.42      6.35 o 
  -1  10   5       82.01       72.98      5.85 o 
   0  10   5      260.43      277.19     14.65 o 
   1  10   5      147.18      157.07      7.51 o 
   2  10   5      117.48      122.79      3.61 o 
   3  10   5      162.76      149.06      8.73 o 
   4  10   5        3.94       -2.31      4.40 o 
   5  10   5       74.82       76.73      3.83 o 
   6  10   5       26.35       22.23      3.90 o 
   7  10   5       95.84       97.81      5.13 o 
   8  10   5       15.98       14.51      5.85 o 
  -9  11   5        1.17       -1.59      3.46 o 
  -8  11   5        7.91        7.94      2.17 o 
  -7  11   5       56.60       56.16      3.39 o 
  -6  11   5       65.21       66.34      5.27 o 
  -5  11   5       12.14       10.03      6.79 o 
  -4  11   5       76.16       71.17      2.60 o 
  -3  11   5      120.81      124.37     25.12 o 
  -2  11   5       64.56       73.12      4.19 o 
  -1  11   5      313.53      320.14     10.47 o 
   0  11   5       41.92       47.14      4.62 o 
   1  11   5      214.92      224.78      3.54 o 
   2  11   5       30.53       29.23      5.41 o 
   3  11   5       59.53       63.59      3.90 o 
   4  11   5      184.12      215.04      5.85 o 
   5  11   5       10.16       11.33      3.03 o 
   6  11   5        2.30       -0.22      8.45 o 
  -6  12   5       53.45       59.41      9.67 o 
  -5  12   5       63.86       64.89     11.77 o 
  -4  12   5       22.38       25.99      2.38 o 
  -3  12   5       11.69       12.78      3.46 o 
  -2  12   5       35.36       31.47      3.83 o 
  -1  12   5        9.05       14.65      4.48 o 
   0  12   5       15.83       17.04      4.69 o 
   1  12   5        0.74        1.23      2.09 o 
   3  12   5       59.37       65.76      4.19 o 
 -18   0   6       46.75       37.90      3.32 o 
 -17   0   6      271.34      270.62     10.68 o 
 -16   0   6       69.70       73.20      3.83 o 
 -15   0   6       78.91       72.76      5.49 o 
 -14   0   6      237.21      235.68      9.60 o 
 -13   0   6      102.71       65.18      6.35 o 
 -12   0   6     1077.56     1070.86     25.48 o 
 -11   0   6        7.60       12.13      4.55 o 
 -10   0   6     3001.93     2960.28     67.64 o 
  -9   0   6     1217.74     1253.12     13.50 o 
  -8   0   6     2432.32     2289.91      8.81 o 
  -7   0   6     3605.57     3837.62     43.60 o 
  -6   0   6     6282.06     6296.72     49.88 o 
  -5   0   6     3444.70     3338.53     45.62 o 
  -4   0   6      481.65      426.75     13.57 o 
  -3   0   6      449.77      440.04      5.70 o 
  -2   0   6     4442.27     4806.55     19.13 o 
  -1   0   6      617.09      642.87     39.63 o 
   0   0   6      102.29      106.33      1.80 o 
   1   0   6     1385.28     1622.06     13.43 o 
   2   0   6     1215.46     1210.82     11.69 o 
   3   0   6        5.56        3.97      2.31 o 
   4   0   6     2078.63     2183.22      5.92 o 
   5   0   6       18.62       31.83      1.80 o 
   6   0   6     3335.19     3469.84     23.60 o 
   7   0   6      776.32      791.07     13.35 o 
   8   0   6     1279.47     1330.22     29.52 o 
   9   0   6     1270.92     1252.98     31.04 o 
  10   0   6      827.71      780.46      6.71 o 
  11   0   6      316.30      315.16      3.32 o 
  12   0   6      237.45      204.35      6.14 o 
  13   0   6      119.61      101.06      7.94 o 
  14   0   6        2.75        4.76      3.10 o 
  15   0   6        2.05       14.08      3.46 o 
 -18   1   6       76.14       58.18     16.82 o 
 -17   1   6       83.64       81.71      7.44 o 
 -16   1   6        0.31        2.02      3.68 o 
 -15   1   6       68.73       71.32      6.64 o 
 -14   1   6        5.63        9.38      3.97 o 
 -13   1   6       95.45       86.12      6.21 o 
 -12   1   6      232.19      213.38      7.72 o 
 -11   1   6        0.03        3.03      3.83 o 
 -10   1   6      115.18      109.14      5.77 o 
  -9   1   6       76.78       74.49      4.11 o 
  -8   1   6       66.48       58.54      3.39 o 
  -7   1   6       69.14       62.80      3.18 o 
  -6   1   6      173.79      160.18      4.40 o 
  -5   1   6       98.45      114.05      2.74 o 
  -4   1   6      200.90      156.57      3.03 o 
  -3   1   6       54.16       75.43      2.67 o 
  -2   1   6      327.13      350.02      5.77 o 
  -1   1   6     6610.19     7317.56    263.11 o 
   0   1   6       97.49      117.37      1.52 o 
   1   1   6      405.38      394.70      7.00 o 
   2   1   6      126.83      111.16      1.80 o 
   3   1   6        0.03        1.30      1.15 o 
   4   1   6      966.20     1056.06     17.32 o 
   5   1   6      149.94      151.52      2.17 o 
   6   1   6      129.76      129.35      1.95 o 
   7   1   6      367.15      359.41      7.72 o 
   8   1   6        0.17        0.72      2.02 o 
   9   1   6       97.12       71.17      2.31 o 
  10   1   6      582.22      557.26     13.79 o 
  11   1   6       19.35       18.05      2.24 o 
  12   1   6        4.86        5.70      4.33 o 
  13   1   6       56.37       54.14      2.82 o 
  14   1   6        0.70        1.59      2.96 o 
  15   1   6       63.25       49.01      2.89 o 
 -18   2   6      100.07      105.32     10.54 o 
 -17   2   6       51.42       46.99      5.70 o 
 -16   2   6      398.01      403.51     15.30 o 
 -15   2   6       60.92       63.09      5.34 o 
 -14   2   6      305.93      338.69      6.42 o 
 -13   2   6      323.71      337.39     18.98 o 
 -12   2   6      125.85      112.61      5.77 o 
 -11   2   6     1451.58     1393.88     34.94 o 
 -10   2   6        0.36        0.72      3.83 o 
  -9   2   6     1660.07     1621.70     42.37 o 
  -8   2   6       29.16       42.52      4.40 o 
  -7   2   6      947.82      951.25     11.33 o 
  -6   2   6        2.78        3.46      3.03 o 
  -5   2   6      405.29      383.08      6.42 o 
  -4   2   6      787.28     1011.74     14.51 o 
  -3   2   6       81.83       90.23      2.53 o 
  -2   2   6        0.35       12.56      1.66 o 
  -1   2   6       26.45       26.13      1.59 o 
   0   2   6     2350.01     2387.72     40.06 o 
   1   2   6      224.21      283.90      4.91 o 
   2   2   6       62.62       66.12      2.17 o 
   3   2   6      602.69      535.61     10.25 o 
   4   2   6      347.36      398.89      5.49 o 
   5   2   6      636.91      589.03      9.74 o 
   6   2   6        0.07       -1.15      1.80 o 
   7   2   6      315.46      267.59     14.22 o 
   8   2   6       30.63       18.70      2.31 o 
   9   2   6       15.36       13.64      3.61 o 
  10   2   6       84.94       54.28     18.26 o 
  11   2   6      144.92      129.79     11.04 o 
  12   2   6        1.39        3.54      2.74 o 
  13   2   6       16.13       20.64      4.04 o 
  14   2   6      150.05      150.79      5.85 o 
 -18   3   6        9.51       18.48      5.85 o 
 -17   3   6        4.87       11.33      4.84 o 
 -16   3   6        0.81       -0.22      7.07 o 
 -15   3   6        4.53        8.52      3.10 o 
 -14   3   6       50.05       47.93      3.68 o 
 -13   3   6        0.55       -0.58      4.55 o 
 -12   3   6        4.17        5.27      4.69 o 
 -11   3   6      593.27      618.84     22.09 o 
 -10   3   6      308.57      274.88     10.39 o 
  -9   3   6      244.54      245.93     13.14 o 
  -8   3   6       22.80       28.15      4.04 o 
  -7   3   6      991.11      979.04     21.08 o 
  -6   3   6       79.24       82.00      4.48 o 
  -5   3   6     1105.20     1138.35     23.24 o 
  -4   3   6      215.37      199.30      4.91 o 
  -3   3   6      462.96      445.09     19.35 o 
  -2   3   6     1417.83     1527.35     72.83 o 
  -1   3   6     4052.39     4452.34     17.32 o 
   0   3   6      175.41      149.28      1.80 o 
   1   3   6       21.13       10.68      1.59 o 
   2   3   6       21.15       19.13      1.80 o 
   3   3   6       29.38       45.33      1.52 o 
   4   3   6        2.42       11.19      2.53 o 
   5   3   6      477.69      509.12      4.40 o 
   6   3   6       62.30       69.66      4.69 o 
   7   3   6      719.36      654.35     52.05 o 
   8   3   6      579.48      228.32    192.88 o 
   9   3   6      506.76      513.81     20.43 o 
  10   3   6      234.13      226.80      7.15 o 
  11   3   6        4.95        3.25      3.97 o 
  12   3   6      281.42      250.77     11.19 o 
  13   3   6       47.57       48.72      3.68 o 
  14   3   6       10.68        7.94      3.97 o 
 -18   4   6       21.54       30.25      4.91 o 
 -17   4   6       86.83       86.91      7.94 o 
 -16   4   6       59.85       60.49      4.26 o 
 -15   4   6       52.37       52.55      5.20 o 
 -14   4   6       33.82       37.39      4.19 o 
 -13   4   6       51.43       49.88      7.22 o 
 -12   4   6        2.90        1.52      2.96 o 
 -11   4   6      110.57       97.30      6.64 o 
 -10   4   6      284.71      283.68     10.47 o 
  -9   4   6      580.79      549.11     15.45 o 
  -8   4   6     2038.54     1941.47     57.89 o 
  -7   4   6      160.20      158.52     31.83 o 
  -6   4   6      126.08      139.82      8.52 o 
  -5   4   6      116.07       95.57      2.53 o 
  -4   4   6      210.02      200.75      7.72 o 
  -3   4   6     1579.25     1543.02     45.48 o 
  -2   4   6      359.64      375.00      6.86 o 
  -1   4   6     1057.00     1091.07     22.16 o 
   0   4   6      432.55      437.73      6.35 o 
   1   4   6        2.65        2.45      2.38 o 
   2   4   6       31.29       34.29      2.89 o 
   3   4   6      158.49      150.22      7.07 o 
   4   4   6      421.07      455.56     14.00 o 
   5   4   6       24.45       20.72      5.56 o 
   6   4   6      988.10      994.56     21.22 o 
   7   4   6       37.61       31.40      3.18 o 
   8   4   6      839.18      800.24     32.12 o 
   9   4   6      262.33      249.33     13.35 o 
  10   4   6       47.54       37.61      4.69 o 
  11   4   6      110.69      111.89      8.16 o 
  12   4   6        6.67       13.07      4.69 o 
  13   4   6      105.76      100.19      7.07 o 
  14   4   6        0.96        1.95      2.60 o 
 -17   5   6        0.08        2.09      7.65 o 
 -16   5   6        0.05       -0.14      5.56 o 
 -15   5   6       29.32       38.47      3.10 o 
 -14   5   6       96.19       86.40      3.10 o 
 -13   5   6        6.17        6.28      4.76 o 
 -12   5   6      579.21      574.52     17.32 o 
 -11   5   6       98.02       95.21      6.14 o 
 -10   5   6       31.05       31.91      2.38 o 
  -9   5   6      475.05      465.59     13.28 o 
  -8   5   6       37.42       35.66      5.85 o 
  -7   5   6        0.08        1.66      2.38 o 
  -6   5   6       45.95       58.11      2.09 o 
  -5   5   6      401.89      400.26     11.48 o 
  -4   5   6      182.57      190.71      4.91 o 
  -3   5   6      127.29      130.51     11.33 o 
  -2   5   6      151.78      174.69      7.44 o 
  -1   5   6      406.74      388.93      9.46 o 
   0   5   6        5.69        6.14      1.66 o 
   1   5   6       52.85       59.34      3.97 o 
   2   5   6      494.16      457.36     22.67 o 
   3   5   6       77.83       69.73      2.89 o 
   4   5   6      182.88      181.54     11.69 o 
   5   5   6        0.86        2.31      3.83 o 
   6   5   6      223.69      191.07      9.38 o 
   7   5   6      212.29      197.71     10.61 o 
   8   5   6        8.89       10.97      2.53 o 
   9   5   6       64.57       51.97      6.93 o 
  10   5   6        9.38        2.74      3.90 o 
  11   5   6       31.38       39.12      2.09 o 
  12   5   6       10.35        9.38      4.19 o 
  13   5   6       59.70       57.46      4.55 o 
 -16   6   6       58.40       72.62      6.64 o 
 -15   6   6        0.96        1.80      3.54 o 
 -14   6   6      193.54      187.54      9.17 o 
 -13   6   6        3.05        0.22      5.27 o 
 -12   6   6      102.64      104.38      4.55 o 
 -11   6   6        0.58        3.61      4.04 o 
 -10   6   6      232.89      206.45     11.91 o 
  -9   6   6      107.21      118.53      6.71 o 
  -8   6   6     1171.12     1096.77     27.36 o 
  -7   6   6        2.66        3.18      4.69 o 
  -6   6   6      291.11      254.38      8.52 o 
  -5   6   6       20.32       22.09      2.74 o 
  -4   6   6      882.44      907.07     20.07 o 
  -3   6   6       95.76      105.39      3.83 o 
  -2   6   6      710.42      713.83     17.11 o 
  -1   6   6      256.79      276.76     11.48 o 
   0   6   6      459.38      439.03     13.21 o 
   1   6   6      563.73      536.19     13.72 o 
   2   6   6     1724.85     1743.69     64.24 o 
   3   6   6       83.34       76.08      5.56 o 
   4   6   6       55.77       42.95      7.22 o 
   5   6   6      573.79      517.27     20.72 o 
   6   6   6       43.05       47.28      3.46 o 
   7   6   6        6.19       11.12      3.97 o 
   8   6   6       37.95       34.07      5.13 o 
   9   6   6       19.11       18.91      2.67 o 
  11   6   6        0.95        1.08      2.45 o 
  12   6   6       42.38       70.38      5.05 o 
 -15   7   6        1.09        7.72      3.46 o 
 -14   7   6       66.47       62.66      6.35 o 
 -13   7   6        0.03       -0.36      6.14 o 
 -12   7   6       27.41       25.99      5.41 o 
 -11   7   6       93.96       81.57      4.11 o 
 -10   7   6        2.76        6.35      5.85 o 
  -9   7   6       45.04       40.35      3.83 o 
  -8   7   6       28.79       21.37      3.75 o 
  -7   7   6       39.45       47.14      4.98 o 
  -6   7   6        0.60       -2.24      3.10 o 
  -5   7   6      188.27      194.97      7.51 o 
  -4   7   6       60.38       58.90      4.69 o 
  -3   7   6      125.93      109.00      4.84 o 
  -2   7   6      408.98      409.94     14.22 o 
  -1   7   6      263.79      245.79      9.10 o 
   0   7   6      103.01      100.12      6.71 o 
   1   7   6       30.86       31.69      5.77 o 
   2   7   6      219.51      192.30     19.71 o 
   3   7   6       29.87       26.56      2.45 o 
   4   7   6        8.79       11.84      4.04 o 
   5   7   6       72.53       73.70      2.67 o 
   6   7   6        1.27        0.87      2.74 o 
   7   7   6       86.86       84.74      5.56 o 
   8   7   6        0.25       -0.72      4.19 o 
   9   7   6       49.58       46.99      3.75 o 
  10   7   6        5.66       19.42      5.05 o 
  11   7   6       31.72       29.02      7.94 o 
  12   7   6        7.26       30.53      5.56 o 
 -14   8   6       14.24        4.69      4.26 o 
 -13   8   6        9.53        8.95      2.60 o 
 -12   8   6       48.33       41.43      4.33 o 
 -11   8   6        8.30       10.25      4.40 o 
 -10   8   6       72.47       60.92      4.91 o 
  -9   8   6        2.67        3.54      2.31 o 
  -8   8   6       68.48       64.39      9.02 o 
  -7   8   6       46.62       35.51      5.27 o 
  -6   8   6      171.87      161.98      4.33 o 
  -5   8   6      103.01      101.42      2.24 o 
  -4   8   6      513.43      483.78     28.44 o 
  -3   8   6       81.91       86.19      4.91 o 
  -2   8   6      217.75      208.90      8.45 o 
  -1   8   6       22.33       25.70      2.53 o 
   0   8   6      207.79      215.47     29.74 o 
   1   8   6      273.06      261.09     22.23 o 
   2   8   6       88.18       66.41     13.50 o 
   3   8   6       10.10       13.07      5.77 o 
   4   8   6        3.84        5.27      1.88 o 
   5   8   6       32.25       33.35      2.60 o 
   6   8   6       43.27       40.50      3.32 o 
   7   8   6       88.39       84.53      6.21 o 
   8   8   6       21.69       27.79      5.77 o 
   9   8   6       28.05       28.08      4.76 o 
  10   8   6        0.08       -2.09      4.84 o 
 -13   9   6       14.88       21.29      5.34 o 
 -12   9   6        0.28        2.17      1.95 o 
 -11   9   6       26.62       21.15      6.79 o 
 -10   9   6        0.23       -3.32      3.39 o 
  -9   9   6      341.53      324.97      5.92 o 
  -8   9   6       10.30       12.27      6.21 o 
  -7   9   6       83.93       80.85      2.45 o 
  -6   9   6        6.57        7.07      2.74 o 
  -5   9   6       99.98       98.03      4.33 o 
  -4   9   6      342.15      316.24      8.45 o 
  -3   9   6      186.90      193.74      8.23 o 
  -2   9   6      208.40      238.28      4.11 o 
  -1   9   6      122.25      121.13      7.80 o 
   0   9   6       89.84       89.36      5.77 o 
   1   9   6       61.25       52.26      5.20 o 
   2   9   6       33.50       31.76      4.26 o 
   3   9   6       62.27       63.52      5.20 o 
   4   9   6      130.49      123.72      4.40 o 
   5   9   6        0.02       -3.68      4.62 o 
   6   9   6       31.32       33.13      3.46 o 
   7   9   6      163.73      165.52      7.80 o 
   8   9   6        2.07       -0.14      7.29 o 
   9   9   6        6.91        8.08      3.25 o 
 -11  10   6        1.67        7.51      4.98 o 
 -10  10   6       62.12       61.36      4.69 o 
  -9  10   6        4.15        1.52      4.11 o 
  -8  10   6       59.82       50.46      6.57 o 
  -7  10   6       12.11        9.96      3.75 o 
  -6  10   6        5.10        4.91      4.26 o 
  -5  10   6       62.27       59.62      4.84 o 
  -4  10   6        7.51        8.45      3.90 o 
  -3  10   6       50.35       58.97      3.97 o 
  -2  10   6        1.57        7.22      3.10 o 
  -1  10   6        0.06       -0.22      3.46 o 
   0  10   6       23.62       23.75      4.76 o 
   1  10   6       31.73       28.87      4.91 o 
   2  10   6        6.02        5.70      2.24 o 
   3  10   6        1.98        1.37      4.33 o 
   4  10   6        2.67        3.46      4.04 o 
   5  10   6       14.10       26.28      3.10 o 
   6  10   6       26.93       39.20      5.20 o 
   7  10   6       57.78       58.76      5.92 o 
  -9  11   6       35.79       35.44      2.45 o 
  -8  11   6        6.79        3.61      2.89 o 
  -7  11   6       30.09       24.25      6.79 o 
  -6  11   6        0.62        2.67      4.91 o 
  -5  11   6        7.09        9.60      4.04 o 
  -4  11   6       43.56       39.05      7.00 o 
  -3  11   6       40.97       33.20      3.97 o 
  -2  11   6        1.80        2.74      3.61 o 
  -1  11   6       31.74       21.66      6.35 o 
   0  11   6       50.25       46.56      5.77 o 
   1  11   6        0.03        0.14      5.92 o 
   2  11   6       37.93       42.30      4.76 o 
   3  11   6        8.11        8.37      5.41 o 
   4  11   6       24.01       27.07      6.42 o 
   5  11   6       51.25       38.33      5.63 o 
  -5  12   6       26.96       26.85      5.99 o 
  -4  12   6       17.02       19.42      5.13 o 
  -3  12   6       20.57       14.51      3.32 o 
  -2  12   6       77.35       78.61      6.71 o 
  -1  12   6        0.78        4.62      3.54 o 
   0  12   6       13.08       15.45      2.02 o 
   1  12   6        0.01       -0.94      2.74 o 
 -18   1   7       87.09       84.09      4.69 o 
 -17   1   7       21.60       35.37      3.75 o 
 -16   1   7       55.71       60.71      5.63 o 
 -15   1   7      158.01      141.05      6.21 o 
 -14   1   7      104.52      102.79     11.77 o 
 -13   1   7       13.57       10.18      5.99 o 
 -12   1   7      703.46      683.51     25.34 o 
 -11   1   7      309.72      327.07     10.39 o 
 -10   1   7      941.71      873.72     20.07 o 
  -9   1   7      192.40      186.89      4.26 o 
  -8   1   7     2040.64     1996.84     27.29 o 
  -7   1   7       97.14      104.31      3.32 o 
  -6   1   7      683.92      696.44     19.06 o 
  -5   1   7       90.39       95.93      3.83 o 
  -4   1   7        4.41       15.09      3.46 o 
  -3   1   7       97.42       91.60      2.89 o 
  -2   1   7      490.84      451.59     14.51 o 
  -1   1   7     1041.28     1234.86     13.72 o 
   0   1   7       21.24       51.83      2.96 o 
   1   1   7      118.17      141.70      6.57 o 
   2   1   7     1177.52     1155.46     15.81 o 
   3   1   7      858.92      864.70      7.07 o 
   4   1   7      223.60      190.35      3.90 o 
   5   1   7      284.01      292.35      9.82 o 
   6   1   7      179.27      166.17      2.45 o 
   7   1   7        1.26        1.08      2.09 o 
   8   1   7       81.37       88.07      2.74 o 
   9   1   7       36.92       30.17      2.74 o 
  10   1   7      602.71      576.61     11.26 o 
  11   1   7        2.08        4.26      3.39 o 
  12   1   7        1.14        0.79      2.74 o 
  13   1   7        7.30        7.80      2.67 o 
  14   1   7        8.60        6.79      3.32 o 
 -18   2   7        0.73        0.72      3.83 o 
 -17   2   7       89.02       85.83      4.55 o 
 -16   2   7       51.92       45.26      5.63 o 
 -15   2   7       49.14       43.53      3.83 o 
 -14   2   7        4.17        0.79      2.53 o 
 -13   2   7       12.78       11.04      3.68 o 
 -12   2   7       89.88       79.26      5.34 o 
 -11   2   7       63.28       58.69      2.67 o 
 -10   2   7       93.50       87.92      3.46 o 
  -9   2   7       56.24       63.52      3.39 o 
  -8   2   7      473.81      485.51      7.72 o 
  -7   2   7      315.52      301.88      6.57 o 
  -6   2   7       50.66       59.77      4.91 o 
  -5   2   7      393.91      376.30      5.70 o 
  -4   2   7     1984.22     2146.62     42.08 o 
  -3   2   7        1.95        2.38      1.95 o 
  -2   2   7        5.39        5.63      3.03 o 
  -1   2   7      195.65      207.39      6.86 o 
   0   2   7     3212.98     3584.97     86.91 o 
   1   2   7      145.47      156.14      4.98 o 
   2   2   7      169.87      172.74      3.83 o 
   3   2   7      339.17      350.67     11.84 o 
   4   2   7       45.35       41.07      3.46 o 
   5   2   7      283.19      321.00     10.97 o 
   6   2   7      243.81      240.01      8.23 o 
   7   2   7       50.97       49.30      5.13 o 
   8   2   7      116.35      108.71      4.33 o 
   9   2   7       98.78      102.29      7.22 o 
  10   2   7       93.98       78.90      9.10 o 
  11   2   7        1.68        0.43      2.96 o 
  12   2   7       12.99       11.91      3.68 o 
  13   2   7       76.14       70.67      5.99 o 
  14   2   7        7.31        4.19      2.67 o 
 -18   3   7        9.55       19.35      5.63 o 
 -17   3   7      137.80      144.66      6.50 o 
 -16   3   7       92.83       87.85      5.27 o 
 -15   3   7      185.87      190.06      4.40 o 
 -14   3   7      134.99      138.81      4.62 o 
 -13   3   7      122.39      120.11      7.51 o 
 -12   3   7      313.19      296.39      9.89 o 
 -11   3   7        0.03        5.05      5.05 o 
 -10   3   7     1549.34     1432.21     50.60 o 
  -9   3   7      498.23      472.66     23.24 o 
  -8   3   7      752.63      701.42     26.71 o 
  -7   3   7      115.34      114.85      3.97 o 
  -6   3   7        1.73        3.90      2.89 o 
  -5   3   7       19.41       29.23      2.45 o 
  -4   3   7        5.74        3.03      1.66 o 
  -3   3   7      179.62      232.07     18.41 o 
  -2   3   7        7.32       25.91      3.10 o 
  -1   3   7      272.93      307.72     10.25 o 
   0   3   7      974.92      922.30     19.35 o 
   1   3   7      320.62      300.72     10.54 o 
   2   3   7     1102.58     1094.82     28.66 o 
   3   3   7        0.25        0.65      2.17 o 
   4   3   7      348.87      390.88      8.37 o 
   5   3   7       55.37       58.90      1.44 o 
   6   3   7       64.37       64.97      2.45 o 
   7   3   7       82.82       73.05      7.00 o 
   8   3   7       84.37       75.50      2.38 o 
   9   3   7      186.45      109.36     33.64 o 
  10   3   7       19.27       22.31      2.24 o 
  11   3   7       17.70       21.29      2.45 o 
  12   3   7       26.81       24.40      2.82 o 
  13   3   7       18.81       21.01      3.61 o 
 -17   4   7        3.71        7.29      4.11 o 
 -16   4   7      127.50      126.32      5.27 o 
 -15   4   7        6.88       13.86      5.49 o 
 -14   4   7       83.25       87.49      6.35 o 
 -13   4   7        1.21        2.24      3.32 o 
 -12   4   7       31.72       29.23      4.04 o 
 -11   4   7       75.27       69.15      3.39 o 
 -10   4   7      406.26      355.94     22.81 o 
  -9   4   7       75.79       67.64      3.83 o 
  -8   4   7      153.56      145.52      8.01 o 
  -7   4   7      593.06      608.15     29.02 o 
  -6   4   7       33.22       38.91      2.38 o 
  -5   4   7     1076.45     1113.08     14.08 o 
  -4   4   7        7.40        5.49      3.90 o 
  -3   4   7     1377.66     1347.90      3.97 o 
  -2   4   7      792.04      778.80      8.45 o 
  -1   4   7      268.58      247.02      3.90 o 
   0   4   7     1142.57     1207.14     25.34 o 
   1   4   7      529.96      579.93     14.80 o 
   2   4   7      167.55      188.40      4.48 o 
   3   4   7        0.08        0.94      1.66 o 
   4   4   7       19.41       17.18      2.31 o 
   5   4   7       69.74       60.06      3.83 o 
   6   4   7      241.23      228.32     23.17 o 
   7   4   7        3.23       10.54      7.44 o 
   8   4   7      151.98      146.68      6.57 o 
   9   4   7      446.23      444.01     14.73 o 
  10   4   7        0.77        0.87      4.55 o 
  11   4   7      113.24      115.78     11.41 o 
  12   4   7       55.49       68.07      7.44 o 
  13   4   7       32.23       26.56      5.41 o 
 -17   5   7        5.12        5.92      5.56 o 
 -16   5   7      154.24      159.82      9.67 o 
 -15   5   7        4.44        1.95      4.33 o 
 -14   5   7        2.19        2.74      3.97 o 
 -13   5   7        7.57        7.15      5.99 o 
 -12   5   7       12.34       16.24      2.53 o 
 -11   5   7        0.11        0.72      4.84 o 
 -10   5   7       74.66       53.99      5.49 o 
  -9   5   7      112.40      112.90      4.40 o 
  -8   5   7      776.30      760.97     31.40 o 
  -7   5   7      460.11      440.90     15.95 o 
  -6   5   7      998.51      933.13     43.38 o 
  -5   5   7       19.79       14.65      3.03 o 
  -4   5   7     1188.61     1191.12     31.11 o 
  -3   5   7       50.20       68.94      8.88 o 
  -2   5   7      286.72      290.25      5.63 o 
  -1   5   7       18.98       19.49      4.26 o 
   0   5   7       74.09       75.22      4.62 o 
   1   5   7      327.33      339.84      7.87 o 
   2   5   7       33.14       40.21      4.40 o 
   3   5   7      415.26      412.39     21.58 o 
   4   5   7        5.56        5.41      4.33 o 
   5   5   7        0.48       -2.96      3.46 o 
   6   5   7      153.93      150.50     10.90 o 
   7   5   7       19.39       23.32      3.25 o 
   8   5   7      221.34      198.44     12.05 o 
   9   5   7       30.85       22.09      4.91 o 
  10   5   7      126.09      151.52      6.71 o 
  11   5   7       66.79       60.78      4.62 o 
  12   5   7       89.40      103.08      5.56 o 
 -16   6   7        8.32        7.80      3.83 o 
 -15   6   7       57.18       57.96      8.37 o 
 -14   6   7       21.12       25.19      3.03 o 
 -13   6   7      176.10      180.17      8.73 o 
 -12   6   7      127.18      112.25      3.61 o 
 -11   6   7      280.39      281.74      9.74 o 
 -10   6   7        7.43       12.13      5.05 o 
  -9   6   7        1.00        0.87      2.74 o 
  -8   6   7      622.01      608.44     15.81 o 
  -7   6   7       39.21       36.67      4.84 o 
  -6   6   7       37.96       44.54      5.05 o 
  -5   6   7      158.35      169.49     11.55 o 
  -4   6   7      493.36      470.43     13.93 o 
  -3   6   7       35.96       39.41      3.83 o 
  -2   6   7     1128.09     1093.02     24.83 o 
  -1   6   7       24.63       17.83      4.33 o 
   0   6   7      781.32      791.21     15.95 o 
   1   6   7      443.62      466.82      6.71 o 
   2   6   7      143.65      148.92      4.55 o 
   3   6   7      755.60      744.51     16.53 o 
   4   6   7       10.89       10.03      2.45 o 
   5   6   7      145.37      107.63     20.93 o 
   6   6   7        0.76       -3.46      3.46 o 
   7   6   7        1.80        4.98      5.49 o 
   8   6   7        3.53        5.56      2.38 o 
  10   6   7       25.25       24.54      3.97 o 
  11   6   7        4.20        2.45      4.84 o 
  12   6   7       91.84       93.33      5.99 o 
 -15   7   7      103.43       94.42     21.08 o 
 -14   7   7       11.28       11.77      3.68 o 
 -13   7   7      124.81      130.65      7.22 o 
 -12   7   7      245.49      264.99     20.79 o 
 -11   7   7       19.09       18.48      4.48 o 
 -10   7   7       48.54       51.03      5.05 o 
  -9   7   7       63.42       65.69      6.21 o 
  -8   7   7       20.48       19.20      2.82 o 
  -7   7   7       21.87       21.22      3.83 o 
  -6   7   7      122.08      127.69      4.26 o 
  -5   7   7      176.42      158.88      8.16 o 
  -4   7   7      144.67      132.53      5.56 o 
  -3   7   7     1429.85     1358.22     71.32 o 
  -2   7   7       29.42       34.43      3.75 o 
  -1   7   7     1964.14     1997.78     35.15 o 
   0   7   7      413.44      418.16     12.49 o 
   1   7   7      247.28      244.27     21.66 o 
   2   7   7     1175.00     1255.07    123.58 o 
   3   7   7      145.93      108.35     23.17 o 
   4   7   7      251.44      250.12      6.71 o 
   5   7   7       12.59       17.18      4.91 o 
   6   7   7      233.70      232.65      4.55 o 
   7   7   7       87.19       85.54      3.03 o 
   8   7   7        0.40        1.01      3.97 o 
   9   7   7        0.13        7.51      2.67 o 
  11   7   7       23.43       26.49      6.42 o 
 -14   8   7       77.67       65.90      9.96 o 
 -13   8   7        2.77        4.91      4.04 o 
 -12   8   7        0.90        2.09      4.48 o 
 -11   8   7       76.93       74.93      5.56 o 
 -10   8   7       36.21       39.41      3.68 o 
  -9   8   7        6.35        4.76      3.83 o 
  -8   8   7      178.33      186.02      8.95 o 
  -7   8   7      145.84      142.28      3.90 o 
  -6   8   7       40.80       44.18      5.05 o 
  -5   8   7     1326.03     1347.11     80.05 o 
  -4   8   7       48.07       41.72      6.79 o 
  -3   8   7      862.08      841.24     30.97 o 
  -2   8   7       11.08       15.81      2.31 o 
  -1   8   7       95.05       93.41      4.55 o 
   0   8   7        7.61       10.54      2.53 o 
   1   8   7       53.56       58.04     10.32 o 
   2   8   7       97.39       87.99      8.95 o 
   3   8   7        4.16        3.83      2.67 o 
   4   8   7       49.07       33.85     10.97 o 
   5   8   7       38.71       47.14      4.55 o 
   6   8   7      171.52      171.29      5.13 o 
   7   8   7      155.78      164.58      9.17 o 
   9   8   7      101.42      120.11      7.00 o 
 -13   9   7       24.72       26.35      8.01 o 
 -12   9   7      113.93      116.36      7.51 o 
 -11   9   7       11.52        9.10      2.74 o 
 -10   9   7        1.25        0.07      3.18 o 
  -9   9   7      207.56      206.23      3.61 o 
  -8   9   7        0.10       -0.65      3.68 o 
  -7   9   7      100.32      102.86      4.19 o 
  -6   9   7      161.40      169.49      6.21 o 
  -5   9   7        0.01        7.07      1.80 o 
  -4   9   7      201.21      221.61     21.44 o 
  -3   9   7       65.37       72.47      8.81 o 
  -2   9   7       82.10       91.46      4.26 o 
  -1   9   7      478.67      488.26      7.22 o 
   0   9   7       27.03       23.75      3.90 o 
   1   9   7       21.76       22.45      2.67 o 
   2   9   7       24.39       22.38      1.88 o 
   3   9   7        8.77       11.55      7.72 o 
   4   9   7        8.01        7.87      4.26 o 
   5   9   7       54.11       57.96      2.89 o 
   6   9   7       27.13       32.99      5.99 o 
   7   9   7       11.14       13.43      4.98 o 
   8   9   7      103.19      107.92      4.62 o 
 -11  10   7      116.36      126.40      9.38 o 
 -10  10   7       53.27       51.32      5.05 o 
  -9  10   7       12.26       19.85      3.90 o 
  -8  10   7       78.68       77.89      7.36 o 
  -7  10   7        0.09        1.88      2.60 o 
  -6  10   7       44.56       50.75      4.19 o 
  -5  10   7        2.85        3.18      5.13 o 
  -4  10   7        0.00        0.94      4.26 o 
  -3  10   7        6.54        8.37      2.24 o 
  -2  10   7      473.19      443.86      9.96 o 
  -1  10   7      138.47      118.74     10.47 o 
   0  10   7       16.04       12.63      5.85 o 
   1  10   7      127.45      146.03      5.05 o 
   2  10   7        1.54        0.72      3.39 o 
   3  10   7      213.04      205.22      2.96 o 
   4  10   7       35.17       38.19      5.13 o 
   5  10   7      118.47      121.92      5.85 o 
   6  10   7       39.23       34.22      5.56 o 
  -8  11   7        5.22        4.91      4.40 o 
  -7  11   7       28.71       20.00      6.06 o 
  -6  11   7       10.61        8.81      4.33 o 
  -5  11   7       10.52       12.99      4.19 o 
  -4  11   7       64.19       64.82      5.63 o 
  -3  11   7       34.33       34.65      4.91 o 
  -2  11   7        1.02        2.31      3.83 o 
  -1  11   7       10.85        8.08      4.40 o 
   0  11   7       25.23       30.25      4.55 o 
   1  11   7        7.89        6.86      2.31 o 
   2  11   7        0.04        0.43      3.97 o 
   3  11   7       11.09       16.60      5.27 o 
   4  11   7       20.76       28.08      5.92 o 
 -18   0   8        1.93        2.31      4.62 o 
 -17   0   8      383.17      356.66     13.07 o 
 -16   0   8       99.38       92.83      8.45 o 
 -15   0   8       27.28       35.88      3.83 o 
 -14   0   8        0.18       -1.30      2.60 o 
 -13   0   8       67.73       62.80      4.69 o 
 -12   0   8       84.45       60.42      7.15 o 
 -11   0   8      111.09       98.03      4.26 o 
 -10   0   8      208.75      170.79      3.68 o 
  -9   0   8      155.35      150.43      3.25 o 
  -8   0   8      120.42      102.79      3.25 o 
  -7   0   8     2177.70     2097.39     53.27 o 
  -6   0   8       71.87       63.81      2.31 o 
  -5   0   8      578.01      517.20     17.04 o 
  -4   0   8      473.85      620.21      4.91 o 
  -3   0   8      462.62      391.24      2.82 o 
  -2   0   8      941.52      996.87      3.54 o 
  -1   0   8     1788.60     1876.29     17.69 o 
   0   0   8     1452.95     1696.98      3.46 o 
   1   0   8       49.99       60.27      2.24 o 
   2   0   8      954.88     1004.66     26.06 o 
   3   0   8      320.40      290.76      3.54 o 
   4   0   8     1421.77     1590.08     26.92 o 
   5   0   8      248.01      234.89      2.67 o 
   6   0   8       47.52       36.53      4.33 o 
   7   0   8       11.76       12.49      3.90 o 
   8   0   8        6.21        4.76      4.84 o 
   9   0   8      490.64      484.79     31.04 o 
  10   0   8        5.96        7.07      2.17 o 
  11   0   8      293.18      274.01     10.54 o 
  12   0   8       32.77       30.82      2.60 o 
  13   0   8       13.34       14.36      3.68 o 
 -18   1   8        2.66        6.64      4.76 o 
 -17   1   8       41.81       43.82      4.40 o 
 -16   1   8       10.69        9.46      6.93 o 
 -15   1   8       26.93       31.91      5.70 o 
 -14   1   8       58.99       58.18      3.32 o 
 -13   1   8      154.52      136.93      7.29 o 
 -12   1   8       86.71       94.27      4.11 o 
 -11   1   8       40.60       37.90      4.55 o 
 -10   1   8      341.98      312.27     12.34 o 
  -9   1   8      779.08      785.29     12.13 o 
  -8   1   8      496.51      481.61      9.53 o 
  -7   1   8      160.36      158.37      6.64 o 
  -6   1   8        3.50        3.54      2.89 o 
  -5   1   8       80.04       64.03      5.27 o 
  -4   1   8       22.17       31.76      2.45 o 
  -3   1   8       45.21       65.83      4.55 o 
  -2   1   8      521.55      616.46      9.60 o 
  -1   1   8      657.53      687.34     14.80 o 
   0   1   8      443.87      465.45      9.38 o 
   1   1   8      600.90      604.47     15.81 o 
   2   1   8     1393.45     1382.84     53.20 o 
   3   1   8       17.26       18.62      2.96 o 
   4   1   8      496.19      535.75      5.99 o 
   5   1   8      166.98      171.01      4.55 o 
   6   1   8       52.06       44.68      2.96 o 
   7   1   8      193.61      196.99      6.06 o 
   8   1   8        6.97        9.60      4.26 o 
   9   1   8       84.87       82.65      4.33 o 
  10   1   8      231.21      217.92      6.21 o 
  11   1   8       69.94       64.68      4.91 o 
  12   1   8        0.12        1.15      2.67 o 
  13   1   8       15.17       16.02      2.45 o 
 -18   2   8        0.05       -1.08      5.13 o 
 -17   2   8       31.89       31.33      6.14 o 
 -16   2   8       26.74       31.11      3.32 o 
 -15   2   8      159.38      154.33      9.02 o 
 -14   2   8        9.08       11.55      3.46 o 
 -13   2   8      371.01      375.50     32.05 o 
 -12   2   8        2.25        5.34      1.44 o 
 -11   2   8      817.42      789.55     24.33 o 
 -10   2   8      878.47      807.60     22.38 o 
  -9   2   8     1193.71     1073.17     69.59 o 
  -8   2   8     1810.59     1757.76     31.83 o 
  -7   2   8      299.25      255.82      3.61 o 
  -6   2   8      553.74      545.06      8.81 o 
  -5   2   8       81.33       89.29      5.34 o 
  -4   2   8      673.48      778.73     20.79 o 
  -3   2   8      564.53      581.59      5.70 o 
  -2   2   8      674.04      798.58     25.34 o 
  -1   2   8      345.35      369.73      6.21 o 
   0   2   8      164.92      175.12      5.70 o 
   1   2   8     2906.76     2936.90     56.45 o 
   2   2   8      146.39      126.61      3.39 o 
   3   2   8     1770.36     1919.67     35.80 o 
   4   2   8      689.73      662.44     19.78 o 
   5   2   8       43.42       33.78      3.39 o 
   6   2   8     2239.46     2158.10     50.89 o 
   7   2   8        0.02        0.22      3.54 o 
   8   2   8     1547.18     1509.81     37.46 o 
   9   2   8       16.27       13.79      2.67 o 
  10   2   8        8.14        5.56      2.96 o 
  11   2   8       65.30       70.09      5.27 o 
  12   2   8       37.76       36.74      4.98 o 
  13   2   8       10.32       14.29      3.83 o 
 -18   3   8       76.55       92.04      8.08 o 
 -17   3   8       46.43       56.38      3.61 o 
 -16   3   8        3.02        0.72      3.61 o 
 -15   3   8      113.69      116.94      8.52 o 
 -14   3   8      138.17      133.40      8.52 o 
 -13   3   8       29.72       20.64      4.48 o 
 -12   3   8       28.08       33.20      3.97 o 
 -11   3   8        4.81        5.56      4.91 o 
 -10   3   8     1175.34     1111.28     48.15 o 
  -9   3   8       53.97       51.40      5.20 o 
  -8   3   8      133.98      133.18      5.92 o 
  -7   3   8      779.10      752.60     14.44 o 
  -6   3   8      599.86      520.16     50.38 o 
  -5   3   8       90.31       79.76      2.60 o 
  -4   3   8     1273.13     1248.79      9.67 o 
  -3   3   8      147.82      140.33      4.19 o 
  -2   3   8      250.71      268.45      5.27 o 
  -1   3   8       51.32       48.15      4.33 o 
   0   3   8       45.09       59.19      3.39 o 
   1   3   8     1289.34     1345.37     13.43 o 
   2   3   8      586.68      555.60     13.14 o 
   3   3   8      364.96      368.36      7.94 o 
   4   3   8      115.23      112.32      2.45 o 
   5   3   8      584.25      599.13     11.19 o 
   6   3   8        3.95        7.00      2.53 o 
   7   3   8      636.02      558.20     33.20 o 
   8   3   8      244.91      225.29     14.44 o 
   9   3   8       59.84       36.45      5.49 o 
  10   3   8      219.26      212.94      9.38 o 
  11   3   8       14.43       21.22      4.04 o 
  12   3   8      158.29      137.29      4.98 o 
 -17   4   8       15.96       22.88      2.74 o 
 -16   4   8       37.78       41.29      6.06 o 
 -15   4   8       69.66       67.85      6.21 o 
 -14   4   8       43.57       43.89      7.51 o 
 -13   4   8       10.65       16.46      4.55 o 
 -12   4   8      227.70      221.25      9.96 o 
 -11   4   8       86.41       83.59      8.23 o 
 -10   4   8       17.41        9.96      4.98 o 
  -9   4   8       91.00       96.44      4.11 o 
  -8   4   8        3.39        4.40      3.25 o 
  -7   4   8       12.75       10.47      3.18 o 
  -6   4   8      204.31      199.81      6.14 o 
  -5   4   8       22.81       16.17      2.17 o 
  -4   4   8       52.39       49.88      3.10 o 
  -3   4   8        1.55        1.66      3.83 o 
  -2   4   8      989.95     1017.87     20.43 o 
  -1   4   8      903.15      923.46     22.95 o 
   0   4   8      849.80      787.03     13.79 o 
   1   4   8        8.46       10.97      2.74 o 
   2   4   8        0.13        0.43      3.18 o 
   3   4   8        0.26        1.80      1.95 o 
   4   4   8      128.86      131.16      3.68 o 
   5   4   8      149.95      124.73      5.49 o 
   6   4   8       26.88       16.10      3.83 o 
   7   4   8      178.33      186.02      6.35 o 
   8   4   8      147.20      134.84      9.38 o 
   9   4   8      410.41      364.75     28.80 o 
  10   4   8        0.96        1.52     11.26 o 
  11   4   8       51.04       55.37      4.76 o 
  12   4   8      128.96      127.84      4.55 o 
 -17   5   8       12.02       10.76      5.99 o 
 -16   5   8       22.82       23.60      8.01 o 
 -15   5   8        9.30       16.60      3.61 o 
 -14   5   8       48.39       44.03      5.70 o 
 -13   5   8        0.07        1.88      4.33 o 
 -12   5   8      198.15      215.90     11.55 o 
 -11   5   8        8.98        7.72      3.68 o 
 -10   5   8       12.73       15.09      3.75 o 
  -9   5   8       29.79       34.14      2.96 o 
  -8   5   8      105.56      114.27      7.87 o 
  -7   5   8      108.04      106.11      5.49 o 
  -6   5   8      156.30      152.45     14.51 o 
  -5   5   8      186.14      197.35     10.47 o 
  -4   5   8        6.79       15.38     12.27 o 
  -3   5   8        2.55        8.88      2.89 o 
  -2   5   8       11.41       11.48      3.32 o 
  -1   5   8      475.64      430.36     20.64 o 
   0   5   8        3.88        8.30      2.09 o 
   1   5   8      258.57      200.75     14.73 o 
   2   5   8      290.32      269.18      3.10 o 
   3   5   8        1.52        0.07      3.90 o 
   4   5   8      534.82      521.32     14.58 o 
   5   5   8       82.39       74.71      2.89 o 
   6   5   8      216.57      194.18     11.41 o 
   7   5   8       60.82       49.95      5.20 o 
   8   5   8        3.62        2.31      5.34 o 
   9   5   8        7.16        7.51      2.96 o 
  10   5   8        4.33        7.87      4.33 o 
  11   5   8        0.13        0.51      5.41 o 
 -16   6   8        0.11        1.44      3.90 o 
 -15   6   8       70.26       72.18      8.45 o 
 -14   6   8       36.25       29.31      7.15 o 
 -13   6   8       16.10       17.61      4.84 o 
 -12   6   8       61.05       48.22      5.99 o 
 -11   6   8      232.22      252.28      7.58 o 
 -10   6   8        1.56        2.60      6.14 o 
  -9   6   8       99.88       96.01      3.25 o 
  -8   6   8       67.66       61.79      4.40 o 
  -7   6   8       43.12       43.46      2.74 o 
  -6   6   8       46.46       43.96      2.09 o 
  -5   6   8       71.98       94.56      4.62 o 
  -4   6   8       31.36       27.00      3.54 o 
  -3   6   8      143.06      136.50     11.04 o 
  -2   6   8       61.20       49.74      2.24 o 
  -1   6   8       88.38       86.91      4.62 o 
   0   6   8       52.78       45.26      5.27 o 
   1   6   8      231.65      221.25      5.77 o 
   2   6   8      104.82       93.70      2.96 o 
   3   6   8      581.97      619.99     26.71 o 
   4   6   8       28.46       24.54      3.83 o 
   5   6   8      191.29      186.67      5.13 o 
   6   6   8      325.25      295.16      9.67 o 
   7   6   8       21.53       28.30      4.26 o 
   9   6   8       25.13       20.50      3.10 o 
  10   6   8        6.39       13.86      5.92 o 
 -15   7   8       12.80       15.95      4.98 o 
 -14   7   8      112.21      116.36      5.27 o 
 -13   7   8      201.26      198.15      3.97 o 
 -12   7   8        0.81        5.05      4.48 o 
 -11   7   8       28.72       30.97      7.94 o 
 -10   7   8       43.73       42.37      4.26 o 
  -9   7   8       19.06       20.79      4.11 o 
  -8   7   8       27.79       30.46      3.25 o 
  -7   7   8        3.84        3.10      3.46 o 
  -6   7   8       83.19       83.66      5.70 o 
  -5   7   8       10.13       11.84      4.55 o 
  -4   7   8      390.53      385.39      9.82 o 
  -3   7   8       24.73       18.12      3.25 o 
  -2   7   8      275.33      256.47     12.92 o 
  -1   7   8      167.25      176.27      6.57 o 
   0   7   8       29.85       28.66      1.95 o 
   1   7   8        0.07       -0.07      3.46 o 
   2   7   8       76.10       69.95      5.92 o 
   3   7   8      158.29      156.78      8.81 o 
   4   7   8       29.86       23.46      8.45 o 
   5   7   8       27.35       27.36      2.82 o 
   6   7   8      130.91      146.82      5.20 o 
   7   7   8       38.37       33.49      4.69 o 
   8   7   8      129.83      134.48      6.57 o 
  10   7   8       61.58       63.09      7.80 o 
 -14   8   8        6.30        2.74      5.34 o 
 -13   8   8       10.36       13.57      2.96 o 
 -12   8   8        4.89        4.76      4.55 o 
 -11   8   8        4.52        0.14      7.58 o 
 -10   8   8       30.01       30.75      3.61 o 
  -9   8   8       11.67       16.24      5.27 o 
  -8   8   8       18.58       18.77      3.75 o 
  -7   8   8       32.01       25.70      4.76 o 
  -6   8   8       13.26       12.63      4.19 o 
  -5   8   8       11.53       11.62      3.03 o 
  -4   8   8       45.43       38.04      6.28 o 
  -3   8   8       66.85       73.48      4.76 o 
  -2   8   8      242.38      253.37      7.72 o 
  -1   8   8       39.00       44.10      2.74 o 
   0   8   8        0.33       -0.29      4.40 o 
   1   8   8      155.00      153.75      4.69 o 
   2   8   8       45.69       41.22      7.72 o 
   3   8   8        3.55        4.04      3.83 o 
   4   8   8       20.89       25.05      5.56 o 
   5   8   8        8.15       14.58      3.46 o 
   6   8   8        1.81       -4.98      4.98 o 
   7   8   8        3.81        4.48      5.20 o 
   8   8   8       31.61       38.62      5.70 o 
   9   8   8       43.58       45.19      8.30 o 
 -12   9   8       23.13       23.68      9.67 o 
 -11   9   8        3.35        3.68      6.21 o 
 -10   9   8       11.90       15.74      4.48 o 
  -9   9   8       16.47       22.67      3.18 o 
  -8   9   8      102.09       94.56      4.55 o 
  -7   9   8       34.69       36.67      4.33 o 
  -6   9   8       97.58       93.77      2.89 o 
  -5   9   8       67.14       59.77     10.90 o 
  -4   9   8       13.91       13.07      2.45 o 
  -3   9   8        2.11        0.58      1.80 o 
  -2   9   8       31.45       39.34      7.51 o 
  -1   9   8       65.88       67.42      5.56 o 
   0   9   8        8.70       11.91      4.33 o 
   1   9   8        0.67        8.66      3.18 o 
   2   9   8       19.22       17.90      5.63 o 
   3   9   8        0.05        2.31      4.19 o 
   4   9   8       77.09       70.02      2.96 o 
   5   9   8        4.65        4.48      4.62 o 
   6   9   8       66.70       91.39      5.63 o 
   7   9   8        4.64       -1.52      5.63 o 
 -10  10   8        1.24       -1.01      4.26 o 
  -9  10   8        1.62       -1.44      4.11 o 
  -8  10   8       27.61       26.85      2.82 o 
  -7  10   8       12.45       12.99      3.61 o 
  -6  10   8        2.00        1.88      4.40 o 
  -5  10   8       10.53        8.37      5.77 o 
  -4  10   8        8.69        7.94      2.96 o 
  -3  10   8        2.66        4.76      3.32 o 
  -2  10   8       13.60       11.19      4.69 o 
  -1  10   8        2.30        1.37      2.38 o 
   0  10   8       66.43       63.31      7.36 o 
   1  10   8        0.09       -0.22      3.39 o 
   2  10   8        0.01       -2.38      2.38 o 
   3  10   8       59.97       67.28      5.05 o 
   4  10   8        1.51        8.08      8.88 o 
   5  10   8        0.02        4.76      7.22 o 
  -7  11   8      143.23      145.96     15.09 o 
  -6  11   8        5.27        8.52      6.50 o 
  -5  11   8       19.10       21.87      6.35 o 
  -4  11   8       60.22       55.58      3.83 o 
  -3  11   8       44.50       50.17      2.17 o 
  -2  11   8        0.48        6.28      5.56 o 
  -1  11   8        3.42        6.57      5.77 o 
   0  11   8       37.12       32.70      5.92 o 
   1  11   8       45.69       52.69      6.21 o 
   2  11   8       73.48       82.58      3.32 o 
 -18   1   9       19.98       28.30      5.05 o 
 -17   1   9      115.29       98.89      5.49 o 
 -16   1   9       94.23       92.61      7.07 o 
 -15   1   9       67.64       69.80      8.16 o 
 -14   1   9       45.61       41.51      7.72 o 
 -13   1   9      617.04      563.26     33.85 o 
 -12   1   9       12.43       20.86      3.25 o 
 -11   1   9      120.32      103.80      6.93 o 
 -10   1   9       21.86       26.06      2.53 o 
  -9   1   9      322.35      295.52      6.21 o 
  -8   1   9       85.07       76.44      2.60 o 
  -7   1   9      429.95      419.18      7.87 o 
  -6   1   9      282.59      281.45     10.76 o 
  -5   1   9      358.77      358.97      6.21 o 
  -4   1   9      259.09      221.32      6.28 o 
  -3   1   9     1608.48     1786.35     40.21 o 
  -2   1   9     1793.29     1749.82     87.42 o 
  -1   1   9     1292.37     1403.41     29.96 o 
   0   1   9      124.77      137.29      2.17 o 
   1   1   9      856.42      895.52     22.67 o 
   2   1   9       93.31       94.99      2.96 o 
   3   1   9     1752.93     1787.94     48.44 o 
   4   1   9       58.34       51.03      1.95 o 
   5   1   9     1142.24     1189.38     24.33 o 
   6   1   9      117.57      102.00      3.54 o 
   7   1   9      457.34      469.13      5.56 o 
   8   1   9        0.30        1.88      3.32 o 
   9   1   9       64.24       44.97      7.51 o 
  10   1   9       29.67       26.35      2.53 o 
  11   1   9        5.60        9.10      1.88 o 
  12   1   9        5.59        5.49      2.02 o 
 -18   2   9        2.52        2.74      5.34 o 
 -17   2   9        9.21       11.04      5.92 o 
 -16   2   9       19.77       16.46      5.56 o 
 -15   2   9        0.20       -0.29      4.19 o 
 -14   2   9        0.31        1.88      3.10 o 
 -13   2   9       90.13       89.36      4.69 o 
 -12   2   9       57.09       65.04      6.06 o 
 -11   2   9       21.48       21.58      5.27 o 
 -10   2   9      433.54      403.01     12.92 o 
  -9   2   9      413.94      394.20     14.44 o 
  -8   2   9     1107.39     1058.51     15.01 o 
  -7   2   9        5.98        5.92      2.53 o 
  -6   2   9      250.70      233.16     10.90 o 
  -5   2   9      255.63      245.14      3.83 o 
  -4   2   9       54.42       49.30      5.70 o 
  -3   2   9       27.54       29.96      2.53 o 
  -2   2   9       15.04       24.33     13.14 o 
  -1   2   9      326.10      349.37      5.13 o 
   0   2   9        1.70        9.10      4.40 o 
   1   2   9       86.64       87.56      2.96 o 
   2   2   9      266.60      245.72      5.34 o 
   3   2   9      736.82      753.46     34.72 o 
   4   2   9      586.30      665.83     19.35 o 
   5   2   9      115.54      100.91      3.68 o 
   6   2   9       26.49       12.56      8.16 o 
   7   2   9       74.20       71.17      2.31 o 
   8   2   9      138.33      147.40      6.50 o 
   9   2   9        6.57        5.05      2.17 o 
  10   2   9       25.60       21.94      3.61 o 
  11   2   9        4.30        1.44      2.74 o 
  12   2   9        2.51        5.49      3.03 o 
 -17   3   9       19.01       16.24      4.69 o 
 -16   3   9        8.62       12.27      3.32 o 
 -15   3   9       31.12       27.43      6.86 o 
 -14   3   9       37.19       43.02      6.14 o 
 -13   3   9      300.47      298.27     13.14 o 
 -12   3   9        4.14        3.83      5.85 o 
 -11   3   9      170.78      160.39      6.79 o 
 -10   3   9       83.41       86.77      5.27 o 
  -9   3   9     1853.94     1797.18     38.84 o 
  -8   3   9       76.15       86.33      6.64 o 
  -7   3   9      425.83      417.01     10.39 o 
  -6   3   9     1148.37     1105.72     16.96 o 
  -5   3   9       55.44       47.79      4.04 o 
  -4   3   9      281.11      323.89      9.53 o 
  -3   3   9      105.31      105.75      3.61 o 
  -2   3   9       94.04      117.66      4.91 o 
  -1   3   9      695.07      675.72     10.83 o 
   0   3   9       35.79       41.15      4.11 o 
   1   3   9       14.37       17.76      4.55 o 
   2   3   9      283.55      326.42      7.07 o 
   3   3   9      778.58      754.83     12.85 o 
   4   3   9      137.61      120.91      1.95 o 
   5   3   9      722.23      727.76     17.83 o 
   6   3   9       39.74       37.03      5.63 o 
   7   3   9      353.09      312.05     31.18 o 
   8   3   9        5.77        6.57      2.45 o 
   9   3   9      176.00      165.66      8.37 o 
  10   3   9        6.47        6.42      4.04 o 
  11   3   9        2.70        0.51      3.10 o 
  12   3   9       59.05       53.78      4.19 o 
 -17   4   9        0.43        1.66      4.55 o 
 -16   4   9      105.51      114.63      8.66 o 
 -15   4   9       66.09       60.49      9.17 o 
 -14   4   9       53.82       62.94      2.96 o 
 -13   4   9      314.36      307.07     12.63 o 
 -12   4   9      106.00      105.10      5.99 o 
 -11   4   9        3.64        0.51      2.74 o 
 -10   4   9      233.62      219.30     16.17 o 
  -9   4   9       66.07       58.83      5.27 o 
  -8   4   9       38.22       41.00      3.10 o 
  -7   4   9      442.19      438.30     11.55 o 
  -6   4   9        0.33        3.75      3.97 o 
  -5   4   9      320.64      307.14      8.88 o 
  -4   4   9      125.65      127.91      1.80 o 
  -3   4   9       10.98       12.20      4.98 o 
  -2   4   9      462.25      474.32     12.05 o 
  -1   4   9      376.17      360.34      9.89 o 
   0   4   9       16.95       17.90      2.60 o 
   1   4   9      507.90      532.07     12.99 o 
   2   4   9      143.66      159.24      3.68 o 
   3   4   9       27.13       22.23      2.60 o 
   4   4   9       14.28       14.73      3.75 o 
   5   4   9       66.44       74.86      5.05 o 
   6   4   9        0.17       -0.36      2.53 o 
   7   4   9       79.55       55.22     17.11 o 
   8   4   9        4.89        1.52      4.91 o 
   9   4   9      144.98      132.03     12.05 o 
  10   4   9        6.69        9.89      3.97 o 
  11   4   9       65.13       67.93      5.20 o 
 -16   5   9       14.29       14.65      5.99 o 
 -15   5   9      264.63      246.08     10.97 o 
 -14   5   9       32.55       27.43      4.62 o 
 -13   5   9        6.14        4.48      5.63 o 
 -12   5   9        0.32       -1.52      3.39 o 
 -11   5   9      292.56      273.22     14.22 o 
 -10   5   9      139.81      140.83      9.67 o 
  -9   5   9        2.08        1.01      4.11 o 
  -8   5   9       56.15       51.40      4.04 o 
  -7   5   9       40.47       44.10      3.18 o 
  -6   5   9      174.98      171.58      6.79 o 
  -5   5   9      510.04      507.53     11.26 o 
  -4   5   9       16.04       15.01      3.25 o 
  -3   5   9      570.79      528.90      4.98 o 
  -2   5   9       18.36       18.41      3.61 o 
  -1   5   9      516.50      514.75     13.07 o 
   0   5   9      292.77      280.94     12.49 o 
   1   5   9     1029.32     1021.34     22.74 o 
   2   5   9       27.00       27.72      2.31 o 
   3   5   9       22.29       22.95      4.62 o 
   4   5   9       17.61       14.58      3.68 o 
   5   5   9       48.61       34.29      2.96 o 
   6   5   9       80.22       85.61      3.97 o 
   7   5   9       88.79       69.51     10.90 o 
   8   5   9       16.85       27.79      3.46 o 
   9   5   9       37.03       36.16      4.48 o 
 -16   6   9       41.83       45.26      7.00 o 
 -15   6   9        2.33        4.84      6.79 o 
 -14   6   9       13.53       12.78      5.63 o 
 -13   6   9       27.72       25.77      5.85 o 
 -12   6   9       65.87       66.19      4.33 o 
 -11   6   9      196.12      201.83      9.24 o 
 -10   6   9      253.08      251.27      7.80 o 
  -9   6   9        1.48        1.37      5.70 o 
  -8   6   9      212.13      204.79      5.27 o 
  -7   6   9      169.55      158.01      4.48 o 
  -6   6   9       82.80       91.67      5.56 o 
  -5   6   9      676.69      673.99     18.91 o 
  -4   6   9       55.62       59.05      3.83 o 
  -3   6   9       51.65       59.91      3.90 o 
  -2   6   9       72.87       72.33      4.48 o 
  -1   6   9       27.01       30.75      4.98 o 
   0   6   9      689.02      671.32     11.33 o 
   1   6   9      160.02      178.80      6.21 o 
   2   6   9      110.66      110.66      3.83 o 
   3   6   9      163.12      170.21      9.89 o 
   4   6   9        6.38        8.16      2.09 o 
   5   6   9      166.74      142.85     12.63 o 
   6   6   9       38.98       45.69      2.96 o 
   7   6   9        0.82       -1.95      2.89 o 
   8   6   9        7.73        3.97      4.33 o 
   9   6   9        0.12        5.05      4.04 o 
  10   6   9       46.75       47.14      3.18 o 
 -15   7   9        5.21       12.13      6.57 o 
 -14   7   9       43.55       47.50      7.94 o 
 -13   7   9       21.39       22.88      3.03 o 
 -12   7   9       51.91       54.64      4.19 o 
 -11   7   9      267.17      258.42     10.54 o 
 -10   7   9       97.22      100.91      4.76 o 
  -9   7   9      276.83      257.34      8.16 o 
  -8   7   9       10.24        9.96      2.09 o 
  -7   7   9      155.19      155.70     11.55 o 
  -6   7   9      344.67      341.79      9.02 o 
  -5   7   9      109.10      118.38      4.98 o 
  -4   7   9       58.25       69.44      5.70 o 
  -3   7   9        0.01       -2.82      3.18 o 
  -2   7   9       59.99       63.02      3.03 o 
  -1   7   9       79.79       73.56      5.05 o 
   0   7   9       93.95       83.37      4.11 o 
   1   7   9       27.92       31.69      5.49 o 
   2   7   9      127.36      123.58     11.26 o 
   3   7   9       31.88       34.00      3.83 o 
   4   7   9       11.87       13.93      3.10 o 
   5   7   9      295.11      329.74      9.82 o 
   6   7   9       10.18       16.39      3.90 o 
   7   7   9      121.05      123.36      4.69 o 
   8   7   9       17.84       19.56      4.91 o 
   9   7   9       87.82       92.11      5.41 o 
 -13   8   9        1.12        7.51      3.54 o 
 -12   8   9       10.04        9.38      2.96 o 
 -11   8   9        2.54        2.96      4.69 o 
 -10   8   9        6.62        8.37      3.39 o 
  -9   8   9       98.90       98.32      5.49 o 
  -8   8   9       22.54       25.70      5.99 o 
  -7   8   9      337.69      325.12     14.65 o 
  -6   8   9       48.12       41.94      7.15 o 
  -5   8   9      249.95      242.11     40.06 o 
  -4   8   9      402.91      380.05      8.66 o 
  -3   8   9       87.18       82.00      3.54 o 
  -2   8   9      388.02      370.23      8.01 o 
  -1   8   9       17.92       20.50      3.46 o 
   0   8   9      268.11      280.87      7.22 o 
   1   8   9        3.42        3.61      2.82 o 
   2   8   9       24.20       24.18      5.41 o 
   3   8   9        4.01        2.24      4.48 o 
   4   8   9       12.58       13.86      6.71 o 
   5   8   9       68.30       76.59      5.34 o 
   6   8   9        2.57        2.24      3.83 o 
   7   8   9       96.97      110.80      5.41 o 
 -12   9   9      159.63      155.12     11.12 o 
 -11   9   9        1.74        3.83      4.33 o 
 -10   9   9       33.99       31.62      6.06 o 
  -9   9   9       10.80        9.96      3.10 o 
  -8   9   9       17.24       15.66      4.91 o 
  -7   9   9       20.21       19.71      2.38 o 
  -6   9   9       14.45       12.49      6.14 o 
  -5   9   9       74.03       61.00      9.02 o 
  -4   9   9       53.24       55.00      6.71 o 
  -3   9   9       40.50       46.99      3.25 o 
  -2   9   9        5.23        4.84      2.74 o 
  -1   9   9      289.24      280.58     12.70 o 
   0   9   9       80.46       77.81      5.34 o 
   1   9   9       34.20       33.85      4.55 o 
   2   9   9       46.64       56.95      3.75 o 
   3   9   9        4.89        1.23      3.46 o 
   4   9   9       47.00       44.68      4.62 o 
   5   9   9       21.69       27.79      5.41 o 
  -9  10   9       18.29       17.83      3.10 o 
  -8  10   9      154.58      148.56     10.03 o 
  -7  10   9        4.40        4.26      5.63 o 
  -6  10   9      133.52      135.27      9.17 o 
  -5  10   9        1.15        2.89      4.91 o 
  -4  10   9      143.04      139.24      6.79 o 
  -3  10   9       54.89       57.60      7.51 o 
  -2  10   9       17.80       15.09      3.32 o 
  -1  10   9       30.72       28.51      4.91 o 
   0  10   9       28.88       18.91      3.54 o 
   1  10   9       14.00       19.78      3.18 o 
   2  10   9       29.26       39.48      3.25 o 
   3  10   9       16.85       11.48      7.22 o 
   4  10   9       51.77       53.56      5.70 o 
  -5  11   9        0.86        1.44      3.25 o 
  -4  11   9      104.06      111.60      6.21 o 
  -3  11   9       11.27        6.06      1.66 o 
  -2  11   9       12.26       11.98      3.54 o 
  -1  11   9        3.71        5.70      3.61 o 
 -18   0  10      154.10      155.92      8.88 o 
 -17   0  10       19.49       27.57      2.45 o 
 -16   0  10      735.06      692.61     95.14 o 
 -15   0  10        0.03        2.31      3.97 o 
 -14   0  10      504.54      494.97     13.50 o 
 -13   0  10      605.24      581.01     16.17 o 
 -12   0  10      163.95      154.84      3.39 o 
 -11   0  10       19.32       16.46      2.17 o 
 -10   0  10      906.74      898.70     12.49 o 
  -9   0  10     1630.76     1538.11      9.53 o 
  -8   0  10     1087.47     1047.69      5.63 o 
  -7   0  10      709.32      666.12     18.26 o 
  -6   0  10      447.60      449.13     15.01 o 
  -5   0  10      872.94      881.01     12.85 o 
  -4   0  10      749.59      720.33      4.26 o 
  -3   0  10      161.37      167.61      3.46 o 
  -2   0  10     4640.29     4656.69     60.71 o 
  -1   0  10       22.72       19.85      3.61 o 
   0   0  10     2156.31     2126.77     42.44 o 
   1   0  10      662.59      684.16     14.08 o 
   2   0  10     4622.15     4729.67     25.99 o 
   3   0  10     2589.24     2779.46      7.00 o 
   4   0  10       10.09       12.05      2.02 o 
   5   0  10       39.20       44.03      2.60 o 
   6   0  10      100.18      105.68      2.24 o 
   7   0  10       73.81       64.68      2.89 o 
   8   0  10        0.53        0.79      3.54 o 
   9   0  10        1.45        2.74      4.62 o 
  10   0  10      117.06      108.57      3.25 o 
  11   0  10        4.08        2.17      2.89 o 
 -18   1  10       33.66       36.81      4.55 o 
 -17   1  10       33.92       33.85      5.99 o 
 -16   1  10       13.70       16.39      5.99 o 
 -15   1  10      105.02      110.66     10.54 o 
 -14   1  10       30.85       34.50      4.55 o 
 -13   1  10        5.72       13.43      3.75 o 
 -12   1  10      344.73      350.38     14.80 o 
 -11   1  10        0.29        2.60      3.10 o 
 -10   1  10      333.16      299.93      7.94 o 
  -9   1  10      160.90      163.86      6.06 o 
  -8   1  10      114.96      111.38      5.05 o 
  -7   1  10      202.32      191.72      5.20 o 
  -6   1  10      202.33      194.18      4.84 o 
  -5   1  10       26.31       29.38      5.92 o 
  -4   1  10      120.96      134.55      6.14 o 
  -3   1  10      732.68      712.89     58.25 o 
  -2   1  10       26.20       22.67      3.83 o 
  -1   1  10      246.13      249.25      2.74 o 
   0   1  10      478.99      476.27     15.01 o 
   1   1  10      162.02      161.91      4.62 o 
   2   1  10     2087.84     2064.55     92.18 o 
   3   1  10      314.14      311.76     10.83 o 
   4   1  10      289.46      274.37     12.20 o 
   5   1  10      410.51      398.17     11.04 o 
   6   1  10       16.05       16.31      3.25 o 
   7   1  10      179.28      175.26      4.84 o 
   8   1  10       62.88       68.58      3.54 o 
   9   1  10       37.82       35.66      2.74 o 
  10   1  10        7.57        9.67      3.03 o 
  11   1  10       23.55       19.49      4.04 o 
 -17   2  10       52.87       54.07      9.53 o 
 -16   2  10       52.42       40.06      7.29 o 
 -15   2  10        2.56       11.48      8.30 o 
 -14   2  10       19.23       13.57      4.48 o 
 -13   2  10       15.38       20.07      4.26 o 
 -12   2  10      196.94      192.95      6.42 o 
 -11   2  10        7.04        9.24      5.05 o 
 -10   2  10      363.86      356.66      8.95 o 
  -9   2  10       80.75       86.12      6.71 o 
  -8   2  10     1907.98     1795.44     49.37 o 
  -7   2  10      200.81      195.48      9.46 o 
  -6   2  10     1220.83     1186.86     30.32 o 
  -5   2  10      353.54      339.27     11.77 o 
  -4   2  10       83.29       72.69      4.40 o 
  -3   2  10      160.70      166.17      5.99 o 
  -2   2  10       76.91       70.24      3.25 o 
  -1   2  10       28.48       37.10      3.83 o 
   0   2  10      163.45      154.47      9.17 o 
   1   2  10       18.07       19.20      4.04 o 
   2   2  10     1297.82     1291.02     28.15 o 
   3   2  10      123.55      133.04      2.89 o 
   4   2  10     1394.13     1472.71     51.18 o 
   5   2  10       20.93       19.13      2.82 o 
   6   2  10      518.67      508.40      8.08 o 
   7   2  10      203.08      205.80      8.66 o 
   8   2  10      141.89      128.92     10.97 o 
   9   2  10      154.29      153.68      6.79 o 
  10   2  10       55.58       53.78      3.97 o 
  11   2  10       41.79       45.40      2.31 o 
 -17   3  10       40.43       47.86      5.92 o 
 -16   3  10       26.87       31.26      4.19 o 
 -15   3  10      184.68      187.75      8.23 o 
 -14   3  10      246.59      229.40     18.77 o 
 -13   3  10       57.63       63.23      4.98 o 
 -12   3  10       38.67       40.57      6.64 o 
 -11   3  10      108.46      104.74      8.81 o 
 -10   3  10      212.51      219.30     11.33 o 
  -9   3  10      280.21      260.80     10.32 o 
  -8   3  10       96.11       97.95      3.46 o 
  -7   3  10      987.49      948.36     23.68 o 
  -6   3  10      210.56      207.67      7.22 o 
  -5   3  10       16.83       41.07     18.33 o 
  -4   3  10       26.73       30.10      2.09 o 
  -3   3  10       72.38       64.46      2.31 o 
  -2   3  10        3.94        2.53      2.17 o 
  -1   3  10      508.47      496.85     38.62 o 
   0   3  10       10.60        8.73      3.18 o 
   1   3  10      244.14      254.96      7.51 o 
   2   3  10      212.94      211.43      8.59 o 
   3   3  10        0.31        4.48      2.09 o 
   4   3  10       22.53       19.35      3.46 o 
   5   3  10      115.63      108.93      5.05 o 
   6   3  10      148.44      136.72     10.32 o 
   7   3  10       11.91       11.91      1.80 o 
   8   3  10        0.37       -1.73      4.98 o 
   9   3  10       16.98       16.89      3.39 o 
  10   3  10       98.20       83.73      5.77 o 
  11   3  10       28.07       23.89      5.41 o 
 -17   4  10        0.00       -0.14      6.35 o 
 -16   4  10      334.98      353.13     27.14 o 
 -15   4  10       22.98       17.11      5.92 o 
 -14   4  10      209.56      207.31      7.36 o 
 -13   4  10       34.99       32.56      3.46 o 
 -12   4  10      319.62      310.97     10.25 o 
 -11   4  10      880.97      871.27     24.69 o 
 -10   4  10       55.89       53.49      3.61 o 
  -9   4  10      488.08      467.32     16.24 o 
  -8   4  10      700.37      647.64     63.88 o 
  -7   4  10      133.60      147.47      4.55 o 
  -6   4  10       99.18       91.31      2.02 o 
  -5   4  10      246.28      248.46      9.02 o 
  -4   4  10      980.84      938.69     25.34 o 
  -3   4  10        3.26        9.10      3.18 o 
  -2   4  10      450.72      440.25     14.15 o 
  -1   4  10      227.16      225.87      4.48 o 
   0   4  10     1611.05     1581.49     40.93 o 
   1   4  10     1892.07     1944.07     67.56 o 
   2   4  10      117.70      116.14      3.46 o 
   3   4  10      124.93      109.94      3.61 o 
   4   4  10       24.50       28.37      4.33 o 
   5   4  10      373.90      336.60     13.93 o 
   6   4  10       44.14       36.89      5.34 o 
   7   4  10        0.41       -1.66      2.96 o 
   8   4  10       35.52       33.13      3.97 o 
   9   4  10        0.05        3.25      1.88 o 
  10   4  10       62.74       74.35      5.27 o 
 -16   5  10       64.81       72.69      8.52 o 
 -15   5  10        0.04       -1.95      4.48 o 
 -14   5  10       29.80       27.07      5.13 o 
 -13   5  10        0.63        0.14      3.90 o 
 -12   5  10        3.91        9.53      2.96 o 
 -11   5  10      231.38      236.84      9.24 o 
 -10   5  10       32.89       34.14      3.46 o 
  -9   5  10      139.18      149.06      9.67 o 
  -8   5  10      134.21      145.02      5.20 o 
  -7   5  10       66.45       72.04      3.75 o 
  -6   5  10      571.79      571.63     15.81 o 
  -5   5  10      130.28      138.23      5.34 o 
  -4   5  10      655.22      641.36     13.79 o 
  -3   5  10        9.72       10.68      4.04 o 
  -2   5  10      106.30      107.19      6.79 o 
  -1   5  10      230.36      217.28      9.74 o 
   0   5  10      301.77      267.15     14.58 o 
   1   5  10       56.79       43.46      4.33 o 
   2   5  10        2.91        4.91      2.31 o 
   3   5  10       60.10       65.54      2.31 o 
   4   5  10      106.63       96.58      8.52 o 
   5   5  10      151.30      126.11     11.62 o 
   6   5  10        4.03        2.38      2.53 o 
   7   5  10       70.31       61.50      8.66 o 
   8   5  10       49.03       50.89      4.11 o 
   9   5  10       22.09       25.84      4.48 o 
 -15   6  10        1.14        9.46      8.30 o 
 -14   6  10        2.95        4.76      4.26 o 
 -13   6  10        1.47        2.17      4.69 o 
 -12   6  10        0.21        6.14      4.11 o 
 -11   6  10        3.92        6.14      3.75 o 
 -10   6  10      100.48       97.95      3.39 o 
  -9   6  10        0.00        0.00      4.33 o 
  -8   6  10      407.49      393.91     15.66 o 
  -7   6  10       40.90       45.33      4.26 o 
  -6   6  10      343.69      316.89     13.57 o 
  -5   6  10       23.47       29.02      3.54 o 
  -4   6  10       85.61       81.57      5.70 o 
  -3   6  10       20.05       24.61      3.03 o 
  -2   6  10        1.22        0.87      2.45 o 
  -1   6  10        0.94       -1.52      1.52 o 
   0   6  10        0.09        1.30      4.69 o 
   1   6  10        4.73        5.63      2.45 o 
   2   6  10      195.87      192.66      4.76 o 
   3   6  10       44.24       40.50      4.84 o 
   4   6  10      103.58       98.53      2.45 o 
   5   6  10       12.18        2.60      5.49 o 
   6   6  10      112.85      120.40      5.05 o 
   7   6  10        6.76        6.57      4.55 o 
   8   6  10       40.93       46.34      3.32 o 
   9   6  10       20.31       24.54      3.32 o 
 -14   7  10        0.12        5.41      2.82 o 
 -13   7  10      191.62      178.66      8.52 o 
 -12   7  10        6.42        3.46      5.85 o 
 -11   7  10        2.01        4.91      4.98 o 
 -10   7  10        1.11        0.65      4.76 o 
  -9   7  10       28.58       28.44      3.75 o 
  -8   7  10       50.99       47.64      4.98 o 
  -7   7  10       74.08       83.81      6.71 o 
  -6   7  10       66.69       75.43      4.76 o 
  -5   7  10       89.17       80.70      4.62 o 
  -4   7  10       47.32       48.80      3.10 o 
  -3   7  10      209.61      208.18     10.25 o 
  -2   7  10       55.09       52.19      4.84 o 
  -1   7  10      130.35      113.83      5.27 o 
   0   7  10       35.71       35.30      3.75 o 
   1   7  10        9.43        6.57      2.67 o 
   2   7  10        4.33        3.75      6.57 o 
   3   7  10        1.89        3.10      2.53 o 
   4   7  10        4.46       13.43      6.64 o 
   5   7  10       78.90       94.13      9.02 o 
   6   7  10        0.04        3.25      3.39 o 
   7   7  10        0.01        6.57      4.84 o 
 -13   8  10       40.54       34.14      7.07 o 
 -12   8  10       10.60       13.50      5.70 o 
 -11   8  10       39.04       46.27      5.85 o 
 -10   8  10       10.38       10.47      6.35 o 
  -9   8  10        0.12        0.94      2.67 o 
  -8   8  10        2.52        3.83      4.55 o 
  -7   8  10        5.69        4.40      2.17 o 
  -6   8  10        8.48       12.85      6.42 o 
  -5   8  10       63.18       65.47      8.30 o 
  -4   8  10        2.11        5.05      6.93 o 
  -3   8  10       38.85       36.09      2.60 o 
  -2   8  10      208.58      182.63      4.55 o 
  -1   8  10      102.67       72.69     25.99 o 
   0   8  10       17.59       20.07      3.46 o 
   1   8  10        1.20        5.13      4.84 o 
   2   8  10       29.42       23.46      3.54 o 
   3   8  10        0.13       -3.61      3.61 o 
   4   8  10       58.15       54.64      5.20 o 
   5   8  10        1.52        4.62      4.19 o 
   6   8  10       33.69       35.01      7.87 o 
 -11   9  10        5.63        3.75      6.42 o 
 -10   9  10       10.83        6.64      6.42 o 
  -9   9  10       43.82       45.04      6.06 o 
  -8   9  10        6.78        7.07      3.61 o 
  -7   9  10       45.59       43.24      3.90 o 
  -6   9  10        0.08        0.79      3.18 o 
  -5   9  10      155.89      140.83      7.00 o 
  -4   9  10        2.01        2.96      3.54 o 
  -3   9  10      105.89       99.69      7.07 o 
  -2   9  10        0.66        2.02      5.70 o 
  -1   9  10       26.17       19.35      4.84 o 
   0   9  10        4.38        6.86      5.70 o 
   1   9  10       67.28       67.93      3.46 o 
   2   9  10        6.79       13.93      4.76 o 
   3   9  10       21.29       15.38      6.35 o 
   4   9  10        9.70        6.93      5.34 o 
  -8  10  10        2.81        4.48      3.25 o 
  -7  10  10       22.20       28.51      5.20 o 
  -6  10  10        0.07        3.25      3.32 o 
  -5  10  10       29.76       31.98      7.65 o 
  -4  10  10       14.98       20.36      3.54 o 
  -3  10  10       86.24       87.56      6.57 o 
  -2  10  10        0.63        4.69      4.33 o 
  -1  10  10       41.03       43.38      2.74 o 
   0  10  10       58.71       67.71      5.34 o 
   1  10  10        3.48       -2.45      3.46 o 
   2  10  10       13.10       21.37      6.06 o 
 -17   1  11       86.11       75.14      7.00 o 
 -16   1  11        0.81        3.03      9.46 o 
 -15   1  11      195.69      203.70      9.53 o 
 -14   1  11       28.70       25.70      3.97 o 
 -13   1  11       56.20       52.84      3.18 o 
 -12   1  11      219.90      219.22      9.46 o 
 -11   1  11        0.10       -0.72      6.50 o 
 -10   1  11      561.27      578.49     26.78 o 
  -9   1  11      472.15      471.73     10.97 o 
  -8   1  11       67.75       69.01      3.46 o 
  -7   1  11      803.28      761.11     20.64 o 
  -6   1  11       13.10       15.23      3.39 o 
  -5   1  11      173.56      165.74      5.49 o 
  -4   1  11        3.99        8.81      3.18 o 
  -3   1  11      443.15      430.72      8.81 o 
  -2   1  11      736.53      737.29     26.06 o 
  -1   1  11      545.75      559.29     16.67 o 
   0   1  11      332.27      333.13      8.59 o 
   1   1  11      661.90      674.35     13.57 o 
   2   1  11      249.45      241.10      6.64 o 
   3   1  11      158.64      108.64     36.16 o 
   4   1  11        5.14        3.32      4.55 o 
   5   1  11        1.50        5.34      1.95 o 
   6   1  11      167.36      171.65      3.25 o 
   7   1  11        2.23        2.17      4.33 o 
   8   1  11       32.70       37.18      3.97 o 
   9   1  11      159.61      153.32      7.36 o 
  10   1  11       34.14       28.01      3.90 o 
 -17   2  11        0.05        0.00      3.83 o 
 -16   2  11        3.19        5.20      3.83 o 
 -15   2  11        0.57        4.55      3.39 o 
 -14   2  11       14.92       23.17      2.96 o 
 -13   2  11        8.76        7.87      5.27 o 
 -12   2  11      220.86      223.34      6.57 o 
 -11   2  11       57.79       61.43      2.45 o 
 -10   2  11      181.43      184.14      8.73 o 
  -9   2  11       51.61       61.79      4.33 o 
  -8   2  11      552.17      560.87     18.62 o 
  -7   2  11      416.56      422.21     12.99 o 
  -6   2  11       37.77       41.22      4.40 o 
  -5   2  11      211.32      211.86      7.00 o 
  -4   2  11       16.41       12.27      2.67 o 
  -3   2  11       13.15       13.57      2.82 o 
  -2   2  11       47.47       41.51      3.10 o 
  -1   2  11       64.18       59.77      4.55 o 
   0   2  11        5.69        7.15      1.88 o 
   1   2  11        1.88       -0.51      3.25 o 
   2   2  11       18.63       13.28      3.46 o 
   3   2  11      629.32      643.31     16.75 o 
   4   2  11      116.02      119.54      6.42 o 
   5   2  11       23.08       18.41      4.11 o 
   6   2  11       22.33       23.32      5.27 o 
   7   2  11        4.81        8.73      4.62 o 
   8   2  11       19.57       20.00      4.62 o 
   9   2  11        9.40       10.47      3.10 o 
  10   2  11       21.50       25.77      3.25 o 
 -17   3  11        7.77        9.24      6.35 o 
 -16   3  11       74.50       94.85     14.44 o 
 -15   3  11        7.35       10.90      4.33 o 
 -14   3  11       17.93       15.81      9.89 o 
 -13   3  11       89.30       97.88      6.64 o 
 -12   3  11       25.42       23.75      4.55 o 
 -11   3  11       41.55       45.69      5.99 o 
 -10   3  11      301.90      297.04     10.18 o 
  -9   3  11      246.83      235.61      9.60 o 
  -8   3  11      174.87      162.70      9.02 o 
  -7   3  11     1170.30     1105.65     34.65 o 
  -6   3  11      205.72      223.05      8.81 o 
  -5   3  11      161.32      157.72      6.86 o 
  -4   3  11      253.84      247.38     13.57 o 
  -3   3  11        6.26        8.30      3.54 o 
  -2   3  11      631.15      631.54     26.13 o 
  -1   3  11      193.55      187.82     11.33 o 
   0   3  11     1218.98     1173.86     32.70 o 
   1   3  11      161.25      162.85      5.77 o 
   2   3  11       61.43       50.82      3.75 o 
   3   3  11      198.52      202.98      2.17 o 
   4   3  11       26.24       20.86      2.89 o 
   5   3  11       24.75       26.78      5.77 o 
   6   3  11      199.60      174.04     14.58 o 
   7   3  11       13.86       23.10      6.35 o 
   8   3  11      202.71      220.38      9.53 o 
   9   3  11      100.52       85.90      8.16 o 
 -16   4  11        5.61        6.21      7.00 o 
 -15   4  11       49.23       50.60      3.90 o 
 -14   4  11       59.13       55.44      3.97 o 
 -13   4  11      171.91      182.12      9.74 o 
 -12   4  11        0.90       -0.87      5.41 o 
 -11   4  11       54.66       50.75      6.57 o 
 -10   4  11       30.20       27.29      2.82 o 
  -9   4  11      205.90      215.90      8.37 o 
  -8   4  11       26.81       26.20      4.33 o 
  -7   4  11       72.90       89.00      3.75 o 
  -6   4  11      151.15      110.80     33.85 o 
  -5   4  11        6.45        5.63      4.11 o 
  -4   4  11        3.70        3.61      1.95 o 
  -3   4  11        7.37        4.48      1.95 o 
  -2   4  11       50.44       59.12      3.03 o 
  -1   4  11       56.93       60.42      3.46 o 
   0   4  11       11.74        2.82      4.76 o 
   1   4  11        2.89        2.67      2.74 o 
   2   4  11       31.93       29.23      3.25 o 
   3   4  11       40.66       54.43      2.74 o 
   4   4  11       11.69       13.93      4.98 o 
   5   4  11       25.85       24.40      3.32 o 
   6   4  11        0.24        8.52      3.61 o 
   7   4  11        1.45        3.83      2.67 o 
   8   4  11        6.42       10.61      6.21 o 
   9   4  11        9.36       15.66      9.89 o 
 -15   5  11      136.24      145.67      9.53 o 
 -14   5  11      158.57      154.11      9.24 o 
 -13   5  11        3.38        7.94      8.95 o 
 -12   5  11      122.33      125.53      8.59 o 
 -11   5  11        0.57        0.79      3.61 o 
 -10   5  11       45.26       44.03      5.13 o 
  -9   5  11        0.49       -4.48      5.34 o 
  -8   5  11       73.11       71.90      2.60 o 
  -7   5  11       32.32       35.66      7.15 o 
  -6   5  11      383.90      338.83     22.74 o 
  -5   5  11      355.57      327.72     11.91 o 
  -4   5  11        4.93        4.84      3.46 o 
  -3   5  11       18.67       17.90      3.25 o 
  -2   5  11      192.06      179.59      6.28 o 
  -1   5  11      262.83      253.51     10.68 o 
   0   5  11      177.62      168.91      5.41 o 
   1   5  11      296.82      279.07      5.63 o 
   2   5  11      265.39      260.01      9.53 o 
   3   5  11       55.40       47.93      7.36 o 
   4   5  11      170.75      172.52      7.87 o 
   5   5  11      198.95      219.22      8.66 o 
   6   5  11       15.34       17.76      3.32 o 
   7   5  11        3.39        5.99      2.74 o 
   8   5  11       18.77       19.27      7.44 o 
 -14   6  11        3.55        1.80      6.35 o 
 -13   6  11        2.77        6.93      4.62 o 
 -12   6  11       93.65       98.89      6.64 o 
 -11   6  11       13.35       18.55      5.13 o 
 -10   6  11      102.77       96.29      6.35 o 
  -9   6  11       37.29       38.11      5.77 o 
  -8   6  11      114.23       93.41     27.21 o 
  -7   6  11      104.60      108.78      7.29 o 
  -6   6  11       24.55       29.16      6.93 o 
  -5   6  11      690.99      684.53     25.63 o 
  -4   6  11       17.01       10.83      6.57 o 
  -3   6  11      110.65      125.46      7.29 o 
  -2   6  11       14.40       19.27      5.99 o 
  -1   6  11        0.72        3.18      3.97 o 
   0   6  11      105.37       90.45      9.10 o 
   1   6  11        2.23        6.79      2.09 o 
   2   6  11        0.22        1.95      1.52 o 
   3   6  11        0.97        2.45      2.53 o 
   4   6  11      140.45      127.33     12.27 o 
   5   6  11       57.59       58.40      6.64 o 
   6   6  11      227.87      241.53      6.14 o 
   7   6  11       51.22       50.96      3.46 o 
 -13   7  11        0.16        8.95      2.53 o 
 -12   7  11       20.99       26.28      7.51 o 
 -11   7  11       87.10       84.38      9.17 o 
 -10   7  11       31.90       32.77      8.23 o 
  -9   7  11      161.60      155.12     11.69 o 
  -8   7  11       57.73       63.16      5.13 o 
  -7   7  11       71.67       68.36     11.12 o 
  -6   7  11      170.55      157.43     12.13 o 
  -5   7  11       60.89       61.65      4.91 o 
  -4   7  11      150.73      163.50     10.03 o 
  -3   7  11       34.70       27.36      7.65 o 
  -2   7  11      165.59      160.39      9.17 o 
  -1   7  11        7.66        5.49      4.62 o 
   0   7  11        2.92        3.18      2.89 o 
   1   7  11        1.24        3.18      3.54 o 
   2   7  11        9.48       11.62      3.54 o 
   3   7  11       18.82       12.78      3.18 o 
   4   7  11        1.56        0.43      3.25 o 
   5   7  11       68.18       81.28      3.25 o 
   6   7  11        6.56        0.65      6.57 o 
 -12   8  11       35.74       38.11      4.76 o 
 -11   8  11        0.33        6.42      6.06 o 
 -10   8  11        8.96       13.28      4.98 o 
  -9   8  11       16.72       19.20      6.64 o 
  -8   8  11       33.06       35.08      5.13 o 
  -7   8  11       22.93       23.24      4.69 o 
  -6   8  11        0.23        5.13      3.46 o 
  -5   8  11        9.22        8.81      3.46 o 
  -4   8  11       95.61       76.30      5.77 o 
  -3   8  11        0.05        2.89      4.55 o 
  -2   8  11      106.03      104.16      8.30 o 
  -1   8  11        0.48       -0.58      3.75 o 
   0   8  11       89.65       92.83      6.35 o 
   1   8  11       53.28       50.60      9.67 o 
   2   8  11       52.72       54.28      2.82 o 
   3   8  11      101.46      111.96      5.85 o 
   4   8  11        4.02        4.55      3.54 o 
   5   8  11       38.94       45.40      4.69 o 
 -10   9  11      123.27      145.38      8.95 o 
  -9   9  11       28.59       28.15      5.34 o 
  -8   9  11        7.88       11.84      3.39 o 
  -7   9  11        0.31        1.01      5.27 o 
  -6   9  11       12.94       12.78      2.67 o 
  -5   9  11        0.90        5.05      4.69 o 
  -4   9  11        4.37        9.46      4.98 o 
  -3   9  11       25.12       25.70      8.23 o 
  -2   9  11       10.05        4.98      4.04 o 
  -1   9  11       27.55       23.89      4.62 o 
   0   9  11       33.50       34.50      7.51 o 
   1   9  11       54.05       67.28      2.89 o 
   2   9  11       34.39       57.53      9.31 o 
  -5  10  11       67.73       55.51     13.43 o 
  -4  10  11       40.28       44.75      4.26 o 
  -3  10  11      127.89      133.90      8.88 o 
  -2  10  11        0.01        3.97      3.61 o 
 -17   0  12        0.11        1.52      4.19 o 
 -16   0  12      258.49      264.56     10.54 o 
 -15   0  12       90.35       93.62      5.49 o 
 -14   0  12       74.77       74.78      4.55 o 
 -13   0  12      237.61      213.59      5.34 o 
 -11   0  12      130.20      120.11      4.48 o 
 -10   0  12       42.74       36.38      2.96 o 
  -9   0  12      398.24      360.56      4.76 o 
  -8   0  12      162.17      162.56      6.50 o 
  -7   0  12        9.28       10.68      3.46 o 
  -6   0  12      222.13      217.78      8.08 o 
  -5   0  12       91.83       93.98      6.21 o 
  -4   0  12      724.82      666.19     22.09 o 
  -3   0  12     1125.73     1093.59     14.29 o 
  -2   0  12      416.72      415.21      5.63 o 
  -1   0  12      614.53      592.85      4.69 o 
   0   0  12      142.66      154.62      4.40 o 
   1   0  12      664.88      714.63     19.78 o 
   2   0  12        6.98        7.65      1.66 o 
   3   0  12      559.56      569.90     21.01 o 
   4   0  12      148.29      147.04      3.46 o 
   5   0  12       47.16       60.78      3.03 o 
   6   0  12       58.28       66.99      3.10 o 
   7   0  12        5.00        7.36      2.02 o 
   8   0  12      101.22       95.21      1.80 o 
   9   0  12       40.94       34.58      4.69 o 
 -17   1  12        5.41        7.58      5.77 o 
 -16   1  12        8.22       17.76      4.55 o 
 -15   1  12      102.12      111.31      3.32 o 
 -14   1  12       53.30       63.02      5.77 o 
 -13   1  12        6.17        5.34      3.25 o 
 -12   1  12       86.36       87.20      7.29 o 
 -11   1  12      234.92      237.05      8.66 o 
 -10   1  12       22.64       20.64      3.03 o 
  -9   1  12       58.41       44.75      4.55 o 
  -8   1  12      185.04      192.80      4.48 o 
  -7   1  12      220.36      235.47     13.79 o 
  -6   1  12      299.50      306.42      8.01 o 
  -5   1  12       15.00       15.59      4.19 o 
  -4   1  12      283.19      292.20      8.88 o 
  -3   1  12      414.72      396.00     13.14 o 
  -2   1  12      118.54       96.37     11.62 o 
  -1   1  12      195.08      202.19      9.31 o 
   0   1  12      115.46      117.23      3.32 o 
   1   1  12      142.45      150.43      2.60 o 
   2   1  12      101.86       93.33      3.61 o 
   3   1  12       44.75       46.27      2.31 o 
   4   1  12       40.07       34.79      3.46 o 
   5   1  12       73.42       47.71     16.39 o 
   6   1  12        8.90       11.19      1.37 o 
   7   1  12       26.00       29.96      3.83 o 
   8   1  12       28.20       26.13      2.89 o 
   9   1  12        0.52        5.05      6.93 o 
 -16   2  12       42.40       51.97      4.84 o 
 -15   2  12        9.65       10.90      3.97 o 
 -14   2  12      127.63      134.98      5.41 o 
 -13   2  12        1.17       -2.82      5.05 o 
 -12   2  12       63.49       64.61      6.93 o 
 -11   2  12       15.55       16.39      3.83 o 
 -10   2  12       75.46       69.01      3.90 o 
  -9   2  12      196.27      187.97      6.79 o 
  -8   2  12      489.49      493.02     21.87 o 
  -7   2  12      269.29      286.86     16.96 o 
  -6   2  12      131.53      117.95      4.84 o 
  -5   2  12      819.45      770.86     16.02 o 
  -4   2  12      215.46      235.61     10.83 o 
  -3   2  12      750.95      782.48     18.12 o 
  -2   2  12      169.99      182.34      9.24 o 
  -1   2  12       72.96       79.11      4.26 o 
   0   2  12       66.25       85.39      4.55 o 
   1   2  12       18.42       27.79      2.67 o 
   2   2  12        1.92       -0.43      1.37 o 
   3   2  12       37.32       34.29      5.27 o 
   4   2  12       18.39       20.86      2.67 o 
   5   2  12       23.54       27.00      1.95 o 
   6   2  12       21.93       26.42      4.26 o 
   7   2  12      155.14      141.34     15.38 o 
   8   2  12        9.17        7.72      2.82 o 
 -16   3  12        6.11        7.36      6.71 o 
 -15   3  12       25.36       24.11      4.62 o 
 -14   3  12      104.02      105.89      7.80 o 
 -13   3  12       39.84       47.71      2.96 o 
 -12   3  12      229.45      233.30      9.10 o 
 -11   3  12        4.91        4.84      5.27 o 
 -10   3  12       52.28       55.73      5.56 o 
  -9   3  12      109.57       99.54      7.22 o 
  -8   3  12      285.23      271.56      8.37 o 
  -7   3  12      103.99       98.32      6.06 o 
  -6   3  12      149.85      130.51      3.75 o 
  -5   3  12       78.70       60.35      2.60 o 
  -4   3  12        7.62        6.28      4.33 o 
  -3   3  12       36.95       38.47      4.84 o 
  -2   3  12        4.41        1.44      4.98 o 
  -1   3  12       92.00       96.87      4.91 o 
   0   3  12       24.96       17.83      3.54 o 
   1   3  12       85.51       84.67      4.40 o 
   2   3  12      347.61      364.24     13.86 o 
   3   3  12        0.52       -0.29      3.75 o 
   4   3  12      144.41      152.45      8.37 o 
   5   3  12       98.70       81.86      8.45 o 
   6   3  12       17.20       17.97      4.55 o 
   7   3  12       19.53       18.77      2.82 o 
   8   3  12        0.06        2.17      4.26 o 
 -15   4  12       83.62       79.84      8.16 o 
 -14   4  12        8.95       13.43      5.34 o 
 -13   4  12      315.34      326.63     14.73 o 
 -12   4  12       23.30       24.47      2.45 o 
 -11   4  12      180.63      176.78     12.05 o 
 -10   4  12      155.74      146.03      3.97 o 
  -9   4  12       50.78       46.49      2.89 o 
  -8   4  12       47.34       47.86      5.13 o 
  -7   4  12        5.85        2.31      1.73 o 
  -6   4  12        8.43       10.47      7.00 o 
  -5   4  12        0.92       -0.65      4.55 o 
  -4   4  12       34.01       22.52      3.39 o 
  -3   4  12       47.77       45.19      3.25 o 
  -2   4  12      162.05      154.19      7.94 o 
  -1   4  12      500.47      494.17     15.59 o 
   0   4  12       32.34       26.13      5.34 o 
   1   4  12      309.13      283.54     10.61 o 
   2   4  12       15.98       19.42      2.09 o 
   3   4  12       40.17       38.40      3.46 o 
   4   4  12      105.95      109.86      8.59 o 
   5   4  12        8.90        9.82      2.60 o 
   6   4  12       27.87       19.71      3.83 o 
   7   4  12        3.89        4.40      4.62 o 
   8   4  12       15.88       15.01      9.02 o 
 -15   5  12       49.37       42.81      7.22 o 
 -14   5  12        8.82       12.05      6.21 o 
 -13   5  12       38.12       44.61      5.56 o 
 -12   5  12        4.71        0.22      3.61 o 
 -11   5  12        0.01        2.53      4.76 o 
 -10   5  12       40.45       45.12      2.31 o 
  -9   5  12        3.29        8.81      4.40 o 
  -8   5  12      170.42      157.15     23.10 o 
  -7   5  12       45.03       36.31     13.21 o 
  -6   5  12      139.49      142.06      8.95 o 
  -5   5  12      128.46      116.14      4.84 o 
  -4   5  12      155.43      163.14     11.98 o 
  -3   5  12      225.05      202.55      9.46 o 
  -2   5  12       50.33       51.54      5.63 o 
  -1   5  12        3.67        4.26      4.76 o 
   0   5  12      141.78      127.48      6.14 o 
   1   5  12       57.84       52.33      7.51 o 
   2   5  12       13.75       11.77      2.24 o 
   3   5  12       12.86       10.03      4.69 o 
   4   5  12       35.62       33.35      5.77 o 
   5   5  12       19.50       16.24      4.40 o 
   6   5  12       28.52       37.68      4.69 o 
   7   5  12       20.83       17.54      4.91 o 
 -14   6  12       12.47       11.84      4.84 o 
 -13   6  12        1.68        3.10      3.32 o 
 -12   6  12       25.47       20.57      7.00 o 
 -11   6  12       68.85       66.48     10.39 o 
 -10   6  12       33.72       36.02      4.84 o 
  -9   6  12       18.82       20.21      3.18 o 
  -8   6  12       59.58       56.95      7.07 o 
  -7   6  12       90.77       95.21      8.45 o 
  -6   6  12       14.44       17.18      7.72 o 
  -5   6  12      127.23      128.92      6.71 o 
  -4   6  12        0.00        4.40      4.84 o 
  -3   6  12       25.03       28.08      3.32 o 
  -2   6  12       19.99       20.79      5.70 o 
  -1   6  12       90.94       87.05      4.11 o 
   0   6  12        2.27        4.55      2.24 o 
   1   6  12        2.64        1.59      4.55 o 
   2   6  12        2.71       -0.65      3.32 o 
   3   6  12        0.02        0.00      4.04 o 
   4   6  12        6.06        4.69      4.91 o 
   5   6  12       18.82       25.41      3.90 o 
   6   6  12        0.07        1.73      3.68 o 
 -12   7  12       68.63       71.32      6.14 o 
 -11   7  12        0.35       -0.36      3.97 o 
 -10   7  12       79.90       88.71      7.07 o 
  -9   7  12       76.39       72.40      5.99 o 
  -8   7  12        1.38       -0.43      4.48 o 
  -7   7  12        0.04        0.43      5.34 o 
  -6   7  12       50.79       48.44      9.60 o 
  -5   7  12       48.80       42.30      4.98 o 
  -4   7  12        4.69        7.58      4.48 o 
  -3   7  12       42.26       47.28      5.77 o 
  -2   7  12       34.08       29.09      4.19 o 
  -1   7  12       48.62       39.12      6.14 o 
   0   7  12        3.70       12.49      3.03 o 
   1   7  12        6.08        6.93      2.17 o 
   2   7  12       49.74       47.71      6.06 o 
   3   7  12        7.67        5.85      3.61 o 
   4   7  12        8.39       15.66      4.76 o 
 -11   8  12       85.77      102.86     11.91 o 
 -10   8  12        2.69        4.19      4.62 o 
  -9   8  12       27.03       32.84      4.19 o 
  -8   8  12        2.48       -2.67      4.98 o 
  -7   8  12        3.84        9.31      3.61 o 
  -6   8  12        0.01        0.43      4.04 o 
  -5   8  12       46.10       43.02      5.41 o 
  -4   8  12        0.31        1.59      3.10 o 
  -3   8  12        0.01        0.65      3.75 o 
  -2   8  12        6.87        9.67      2.67 o 
  -1   8  12       26.48       20.21      3.61 o 
   0   8  12        1.64        0.00      3.61 o 
   1   8  12       13.39       20.43      5.34 o 
   2   8  12       39.40       42.66      7.58 o 
   3   8  12        4.64        3.68      4.84 o 
  -8   9  12       24.65       21.94      5.56 o 
  -7   9  12        7.14       10.11      4.04 o 
  -6   9  12       58.80       55.73      9.46 o 
  -5   9  12       11.46       14.80      2.96 o 
  -4   9  12       13.61       12.70      3.54 o 
  -3   9  12       57.28       56.45      8.23 o 
  -2   9  12       24.82       26.64      5.34 o 
  -1   9  12       25.62       29.16      5.56 o 
   0   9  12       35.39       50.24      3.25 o 
 -16   1  13        3.52        8.30      4.48 o 
 -15   1  13        0.64        3.25      7.15 o 
 -14   1  13       10.62       10.32      3.18 o 
 -13   1  13        0.05        2.45      6.35 o 
 -12   1  13        3.25        5.92      5.63 o 
 -11   1  13        5.04        7.44      6.35 o 
 -10   1  13        6.88        6.64      2.74 o 
  -9   1  13        0.50        0.72      2.38 o 
  -8   1  13       13.92       12.13      3.54 o 
  -7   1  13        0.39       -0.58      3.75 o 
  -6   1  13      254.57      229.55     11.19 o 
  -5   1  13       12.31        9.67      4.55 o 
  -4   1  13       37.64       40.28      5.63 o 
  -3   1  13       31.24       44.54      3.97 o 
  -2   1  13      308.94      292.92      4.91 o 
  -1   1  13       36.23       38.69      3.97 o 
   0   1  13       49.56       60.42      2.45 o 
   1   1  13       76.13       72.76      6.64 o 
   2   1  13       83.34       92.90      3.25 o 
   3   1  13       18.04       17.32      3.32 o 
   4   1  13       17.28       21.51      3.90 o 
   5   1  13        7.04       15.74      4.04 o 
   6   1  13       10.95       14.51      4.33 o 
   7   1  13       50.21       53.34      7.07 o 
 -16   2  13       28.98       35.08      4.76 o 
 -15   2  13       21.42       17.40      5.20 o 
 -14   2  13        0.02        4.19      3.68 o 
 -13   2  13       21.39       29.67      4.40 o 
 -12   2  13        1.07        2.38      3.90 o 
 -11   2  13        6.79        8.37      5.05 o 
 -10   2  13      133.03      145.16      5.34 o 
  -9   2  13        9.23       17.69      5.13 o 
  -8   2  13        0.90       -2.09      4.76 o 
  -7   2  13        0.01        3.10      4.48 o 
  -6   2  13       51.76       49.23      4.26 o 
  -5   2  13      188.48      184.58      6.64 o 
  -4   2  13       65.28       57.82      4.11 o 
  -3   2  13       15.20       13.35      8.08 o 
  -2   2  13       17.73       12.92      6.64 o 
  -1   2  13      118.14      105.68      5.92 o 
   0   2  13       54.44       61.21      3.90 o 
   1   2  13        1.89        8.23      3.10 o 
   2   2  13        0.28       -0.51      1.95 o 
   3   2  13       11.17       10.18      2.17 o 
   4   2  13        7.51       10.54      3.32 o 
   5   2  13       11.00       12.85      3.97 o 
   6   2  13       35.02       27.36      1.95 o 
   7   2  13        4.25        5.20      5.13 o 
 -15   3  13       62.09       65.40      7.94 o 
 -14   3  13        0.62       -0.79      7.36 o 
 -13   3  13       13.41       14.87      6.93 o 
 -12   3  13        6.39       10.03      5.63 o 
 -11   3  13        0.23        5.92      3.61 o 
 -10   3  13        5.29        6.64      4.11 o 
  -9   3  13       82.51       77.09      7.00 o 
  -8   3  13      135.97      135.85      3.25 o 
  -7   3  13       16.61       19.78      4.69 o 
  -6   3  13      283.43      279.57      5.70 o 
  -5   3  13       19.73       25.77      4.48 o 
  -4   3  13      239.24      231.35      7.65 o 
  -3   3  13      217.37      240.88     14.94 o 
  -2   3  13        1.65        5.13      2.31 o 
  -1   3  13      239.10      258.93      4.11 o 
   0   3  13        3.62       14.15      3.03 o 
   1   3  13      332.11      349.73      8.23 o 
   2   3  13        1.12        1.44      3.32 o 
   3   3  13        1.29        5.85      2.96 o 
   4   3  13       21.61       16.39      5.27 o 
   5   3  13        1.99        5.70      1.88 o 
   6   3  13       12.93       19.63      3.83 o 
   7   3  13        5.60        8.45      4.04 o 
 -15   4  13       27.31       29.16      3.61 o 
 -14   4  13       10.16        4.26      4.84 o 
 -13   4  13      127.83      135.92      5.85 o 
 -12   4  13       96.18       99.76      6.21 o 
 -11   4  13      102.38      101.35      4.91 o 
 -10   4  13      149.96      140.83      3.46 o 
  -9   4  13       21.01       27.79      5.20 o 
  -8   4  13      101.42      111.24      4.26 o 
  -7   4  13        0.54       -0.14      4.26 o 
  -6   4  13      306.16      303.46     12.13 o 
  -5   4  13        9.71        5.85      4.26 o 
  -4   4  13       29.89       36.60      4.40 o 
  -3   4  13        0.38        3.39      3.61 o 
  -2   4  13        3.03        6.14      4.62 o 
  -1   4  13      120.27      115.13      6.71 o 
   0   4  13        2.22        5.63      4.48 o 
   1   4  13       39.82       46.56      3.39 o 
   2   4  13       51.29       55.00      4.62 o 
   3   4  13      134.88      134.12      3.97 o 
   4   4  13       79.36       72.26      7.58 o 
   5   4  13        2.23        0.36      4.40 o 
   6   4  13       67.36       76.59      9.31 o 
 -14   5  13       74.62       74.57      8.01 o 
 -13   5  13        0.28       -2.02      5.27 o 
 -12   5  13       88.53       92.11      6.50 o 
 -11   5  13      123.75      121.13      8.23 o 
 -10   5  13       46.68       59.77      7.94 o 
  -9   5  13      151.07      133.76     28.44 o 
  -8   5  13      105.47      101.20      3.68 o 
  -7   5  13      299.22      294.80     11.77 o 
  -6   5  13        4.67        0.72      3.46 o 
  -5   5  13        8.63       14.36      7.44 o 
  -4   5  13        6.45        7.72      4.69 o 
  -3   5  13        3.77        4.19      2.31 o 
  -2   5  13       38.97       40.64      3.32 o 
  -1   5  13       21.90       21.66      4.40 o 
   0   5  13        2.99        7.29      6.14 o 
   1   5  13       81.75       75.22      4.84 o 
   2   5  13       61.21       68.65      4.19 o 
   3   5  13       28.75       28.95      2.53 o 
   4   5  13       33.59       54.50      4.69 o 
   5   5  13      205.52      214.10     10.39 o 
 -13   6  13        0.26        2.09      6.28 o 
 -12   6  13        7.16        8.30      5.49 o 
 -11   6  13       16.37       18.98      3.68 o 
 -10   6  13       32.02       36.45      5.20 o 
  -9   6  13       76.19       72.76      4.48 o 
  -8   6  13        8.43       14.51      6.21 o 
  -7   6  13       43.35       44.32      4.98 o 
  -6   6  13        6.98        6.93      5.34 o 
  -5   6  13      114.06      112.39     10.68 o 
  -4   6  13       36.35       32.19      4.33 o 
  -3   6  13       78.45       76.66     12.56 o 
  -2   6  13      124.47      104.81     23.68 o 
  -1   6  13        0.01       -0.65      1.88 o 
   0   6  13       34.82       46.13      6.64 o 
   1   6  13        0.13        0.65      7.22 o 
   2   6  13       41.15       36.31      3.03 o 
   3   6  13       13.83       13.50      5.49 o 
   4   6  13        6.46        6.71      4.33 o 
 -11   7  13        2.59        7.22      9.60 o 
 -10   7  13       13.37       15.81      6.21 o 
  -9   7  13        5.43        3.68      4.98 o 
  -8   7  13        8.98        5.70      5.34 o 
  -7   7  13       20.79       23.75      4.33 o 
  -6   7  13       41.93       41.22      4.04 o 
  -5   7  13        1.45       -1.88      3.83 o 
  -4   7  13       51.78       54.21      1.80 o 
  -3   7  13       63.00       52.48      6.21 o 
  -2   7  13        2.76        3.46      2.60 o 
  -1   7  13      153.33      169.20      7.07 o 
   0   7  13        7.06        5.92      3.75 o 
   1   7  13       19.97       20.00      3.75 o 
   2   7  13       17.84       22.59      3.39 o 
   3   7  13        2.07       -2.17      2.89 o 
  -9   8  13       55.54       54.43      4.98 o 
  -8   8  13       56.04       56.81      7.36 o 
  -7   8  13        0.38        2.82      4.62 o 
  -6   8  13       20.35       20.57      5.27 o 
  -5   8  13        3.98        0.87      7.87 o 
  -4   8  13        5.49       12.05      2.38 o 
  -3   8  13        0.47        2.67      2.45 o 
  -2   8  13       69.00       70.16      2.82 o 
  -1   8  13        7.07        8.66      4.69 o 
   0   8  13        1.58        2.60      4.69 o 
 -15   0  14       17.78       23.39      2.96 o 
 -14   0  14        6.70       13.57      3.10 o 
 -13   0  14        4.01        8.30      3.54 o 
 -12   0  14        1.63        8.88      5.49 o 
 -11   0  14       85.17       86.98      5.13 o 
 -10   0  14      798.47      848.24     17.47 o 
  -9   0  14        0.03        4.55      9.46 o 
  -8   0  14      105.29      101.85      6.93 o 
  -7   0  14        0.85        8.52      5.70 o 
  -6   0  14       46.89       52.84      2.53 o 
  -5   0  14       91.17       80.70      5.85 o 
  -4   0  14      102.42       77.17      2.38 o 
  -3   0  14       31.10       39.27      2.09 o 
  -2   0  14       10.54        7.00      5.56 o 
  -1   0  14        7.16       10.61      2.31 o 
   0   0  14        1.42        4.62      3.61 o 
   1   0  14      118.99      130.58      3.18 o 
   2   0  14       14.11       10.90      3.18 o 
   3   0  14       32.69       42.52      4.19 o 
   4   0  14       45.53       30.10      3.46 o 
   5   0  14       11.22       12.42      3.18 o 
   6   0  14      190.66      181.54      3.90 o 
 -15   1  14       77.43       86.77      9.96 o 
 -14   1  14       55.93       56.81      8.08 o 
 -13   1  14        8.13        6.35      6.14 o 
 -12   1  14        7.72       13.86      2.67 o 
 -11   1  14        7.85        8.52      3.90 o 
 -10   1  14        4.69        9.67      5.63 o 
  -9   1  14       40.45       43.96      5.13 o 
  -8   1  14       55.71       52.62      7.58 o 
  -7   1  14        1.41        1.37      5.49 o 
  -6   1  14       55.78       60.42      5.99 o 
  -5   1  14        6.30        3.75      5.92 o 
  -4   1  14      132.97      136.65      7.94 o 
  -3   1  14       98.86       96.58      5.49 o 
  -2   1  14        1.62        3.75      3.18 o 
  -1   1  14       17.56       22.45      4.98 o 
   0   1  14       19.70       20.43      4.69 o 
   1   1  14       27.04       32.05      4.62 o 
   2   1  14       14.33       22.52      2.74 o 
   3   1  14        4.08        7.72      3.83 o 
   4   1  14       27.07       23.24      3.10 o 
   5   1  14        5.71       10.61      3.25 o 
   6   1  14        0.24       -1.95      1.95 o 
 -15   2  14        7.45        7.00      9.38 o 
 -14   2  14       47.95       56.30      6.28 o 
 -13   2  14       81.42       84.09      5.70 o 
 -12   2  14        0.44        5.13      5.34 o 
 -11   2  14      143.30      150.29     11.84 o 
 -10   2  14       45.47       54.28      8.59 o 
  -9   2  14       28.15       28.37      4.69 o 
  -8   2  14       91.36       79.40      4.91 o 
  -7   2  14      145.25      140.40      8.37 o 
  -6   2  14       92.95       92.76      3.97 o 
  -5   2  14       93.15      101.06      6.14 o 
  -4   2  14      252.21      250.12      8.45 o 
  -3   2  14        6.11        1.59      3.46 o 
  -2   2  14      447.46      421.05     20.21 o 
  -1   2  14       87.85       68.94      3.97 o 
   0   2  14      359.29      384.02      4.48 o 
   1   2  14       12.56       11.12      4.26 o 
   2   2  14       70.89       76.52      2.24 o 
   3   2  14        3.65        4.69      2.38 o 
   4   2  14        3.58        3.39      3.61 o 
   5   2  14        0.92       -1.15      2.67 o 
 -14   3  14       19.90       22.09      3.32 o 
 -13   3  14       45.83       45.40     10.54 o 
 -12   3  14       45.76       43.82      3.03 o 
 -11   3  14      150.79      156.50      6.42 o 
 -10   3  14        0.34        4.48      3.68 o 
  -9   3  14      124.89      127.41      5.56 o 
  -8   3  14        4.16        4.26      4.11 o 
  -7   3  14       13.48       12.78      7.72 o 
  -6   3  14       84.12       76.88      6.42 o 
  -5   3  14        0.49        3.68      2.89 o 
  -4   3  14        0.66        3.61      4.62 o 
  -3   3  14       10.78        9.82      5.49 o 
  -2   3  14       42.06       37.10      6.35 o 
  -1   3  14       12.32        8.52      3.75 o 
   0   3  14       28.93       30.75      3.83 o 
   1   3  14       15.82       14.29      2.60 o 
   2   3  14       37.52       31.76      3.75 o 
   3   3  14       22.40       27.07      3.68 o 
   4   3  14        2.44        2.09      2.09 o 
   5   3  14       97.97      107.84      4.69 o 
 -13   4  14       30.51       39.63      5.77 o 
 -12   4  14       42.83       44.03      7.22 o 
 -11   4  14        0.50        1.37      4.48 o 
 -10   4  14       99.37      103.30      5.49 o 
  -9   4  14        3.93        2.96      5.13 o 
  -8   4  14      293.37      291.77      9.38 o 
  -7   4  14        6.96       15.09      4.04 o 
  -6   4  14      116.05      134.70      8.88 o 
  -5   4  14       14.29       23.24      4.04 o 
  -4   4  14       91.81       84.09     10.25 o 
  -3   4  14      117.27      118.53      4.69 o 
  -2   4  14       57.94       67.42      6.28 o 
  -1   4  14        8.35       10.76      4.69 o 
   0   4  14      186.46      166.31      6.79 o 
   1   4  14        0.02        0.79      3.18 o 
   2   4  14       77.14       73.84      5.41 o 
   3   4  14       17.05       16.53      5.34 o 
   4   4  14       42.33       48.87      3.03 o 
 -12   5  14        5.52        7.07      4.91 o 
 -11   5  14        3.39        7.51      6.79 o 
 -10   5  14       16.10       15.45      7.94 o 
  -9   5  14       40.37       37.25      6.50 o 
  -8   5  14       31.82       31.91      3.90 o 
  -7   5  14        0.90        3.10      3.97 o 
  -6   5  14        2.45        9.67      5.56 o 
  -5   5  14      137.89      141.70      6.64 o 
  -4   5  14       13.54       15.95      6.28 o 
  -3   5  14      127.51      120.26      4.76 o 
  -2   5  14       68.89       75.22      6.14 o 
  -1   5  14      168.09      184.07     11.41 o 
   0   5  14        0.00       -1.88      4.04 o 
   1   5  14       41.29       30.39     11.19 o 
   2   5  14        1.07        3.54      4.62 o 
   3   5  14       42.99       41.94      2.96 o 
 -11   6  14        1.11        4.84      6.28 o 
 -10   6  14       17.17       19.56      6.79 o 
  -9   6  14        1.74        5.63      5.92 o 
  -8   6  14       28.94       30.68      6.93 o 
  -7   6  14        5.65        8.37      3.61 o 
  -6   6  14       91.17       89.22      6.64 o 
  -5   6  14        0.14        5.34      8.16 o 
  -4   6  14       54.74       50.10      9.02 o 
  -3   6  14       38.03       33.93      6.35 o 
  -2   6  14      206.67      202.62      8.37 o 
  -1   6  14        9.42        6.86      2.82 o 
   0   6  14       56.72       46.13      3.32 o 
   1   6  14        9.13        7.80      3.83 o 
   2   6  14       14.54       22.95      2.96 o 
  -9   7  14       14.49       18.62      5.20 o 
  -8   7  14        0.51       -2.02      4.84 o 
  -7   7  14        0.65        5.20      4.76 o 
  -6   7  14        1.81        5.49      3.68 o 
  -5   7  14       35.79       29.31      5.27 o 
  -4   7  14        0.45        2.67      2.67 o 
  -3   7  14       55.36       54.14      4.26 o 
  -2   7  14       35.43       29.67      4.62 o 
  -1   7  14        9.98       10.03      5.99 o 
   0   7  14        9.70       10.54      6.06 o 
 -14   1  15        3.14        0.65      5.56 o 
 -13   1  15       72.63       73.92      4.62 o 
 -12   1  15        7.42        3.46      7.07 o 
 -11   1  15       27.37       29.45      5.20 o 
 -10   1  15       99.26       90.30      6.79 o 
  -9   1  15      415.44      420.62     23.97 o 
  -8   1  15        6.27        9.53      4.76 o 
  -7   1  15       81.15       75.14      6.86 o 
  -6   1  15       65.59       70.81      2.31 o 
  -5   1  15       18.26       17.97      3.10 o 
  -4   1  15      205.39      187.75      5.05 o 
  -3   1  15       21.72       27.07      5.20 o 
  -2   1  15       75.98       70.67      3.68 o 
  -1   1  15       14.55        9.89      5.05 o 
   0   1  15       36.51       42.73      4.26 o 
   1   1  15      102.45      120.48      9.46 o 
   2   1  15       25.94       37.18      3.97 o 
   3   1  15       67.72       76.95      4.69 o 
   4   1  15        5.78        8.73      4.04 o 
 -13   2  15        1.53        3.54      4.19 o 
 -12   2  15       26.60       29.23      4.98 o 
 -11   2  15        9.08        5.92      4.40 o 
 -10   2  15        0.08       -1.95      5.63 o 
  -9   2  15        1.48        0.72      6.28 o 
  -8   2  15        0.26       -0.22      4.84 o 
  -7   2  15       14.67       10.61      4.62 o 
  -6   2  15        0.05        1.15      5.27 o 
  -5   2  15        0.58        1.08      5.41 o 
  -4   2  15       51.86       53.34      6.64 o 
  -3   2  15        7.58       10.39      2.17 o 
  -2   2  15       32.69       43.31      4.62 o 
  -1   2  15        0.70       -0.58      5.05 o 
   0   2  15        6.04        3.39      4.33 o 
   1   2  15       68.51       72.11     11.84 o 
   2   2  15       51.72       57.39      4.76 o 
   3   2  15       12.40       22.31      3.32 o 
   4   2  15        0.63        1.66      1.88 o 
 -13   3  15       12.55       19.56      3.25 o 
 -12   3  15       60.23       70.45      5.70 o 
 -11   3  15       54.56       64.46      5.63 o 
 -10   3  15      163.04      162.05      5.63 o 
  -9   3  15       20.18       20.21      6.86 o 
  -8   3  15       25.45       32.84      6.42 o 
  -7   3  15       81.70       78.90      9.24 o 
  -6   3  15       26.49       30.75      4.40 o 
  -5   3  15       59.73       62.22      4.91 o 
  -4   3  15       30.53       30.17      6.57 o 
  -3   3  15      210.34      186.74     34.72 o 
  -2   3  15       76.65       74.78      6.79 o 
  -1   3  15       46.41       50.96      3.39 o 
   0   3  15       78.07       76.59      2.53 o 
   1   3  15      140.57      149.06      5.13 o 
   2   3  15       44.13       50.10      4.19 o 
   3   3  15        2.18        0.07      2.17 o 
 -12   4  15       25.73       21.66      3.90 o 
 -11   4  15        6.46        7.87      4.55 o 
 -10   4  15       72.61       76.37      5.70 o 
  -9   4  15        0.34       -3.54      5.56 o 
  -8   4  15       79.71       84.60      7.07 o 
  -7   4  15       24.16       28.51      4.62 o 
  -6   4  15       22.32       22.45      3.61 o 
  -5   4  15       74.55       76.01      5.41 o 
  -4   4  15       39.87       43.67      4.33 o 
  -3   4  15        0.02        6.50      5.05 o 
  -2   4  15       15.09       18.05      3.83 o 
  -1   4  15       16.44       14.51      4.19 o 
   0   4  15        0.12        3.25      2.74 o 
   1   4  15        3.28       16.60      2.17 o 
   2   4  15       81.39       65.83      2.53 o 
 -11   5  15       77.35       83.23      4.11 o 
 -10   5  15        0.20        5.34      7.94 o 
  -9   5  15      183.04      185.59     13.35 o 
  -8   5  15       33.79       34.07      4.48 o 
  -7   5  15      174.96      177.79      9.74 o 
  -6   5  15       92.88      101.27      3.61 o 
  -5   5  15      110.23      105.17      7.22 o 
  -4   5  15       67.60       70.16      4.98 o 
  -3   5  15        5.71        6.42      5.49 o 
  -2   5  15       46.01       44.68      3.90 o 
  -1   5  15       12.94        6.21      4.11 o 
   0   5  15        0.01        2.60      2.38 o 
   1   5  15       10.91        6.21      3.75 o 
  -9   6  15       10.09       14.00      6.93 o 
  -8   6  15        9.98       13.28      4.55 o 
  -7   6  15        0.62        3.10      7.44 o 
  -6   6  15        2.66        3.32      5.34 o 
  -5   6  15        7.58        9.82      7.51 o 
  -4   6  15      135.34      152.67      8.08 o 
  -3   6  15       13.77       13.14      8.45 o 
  -2   6  15      158.87      142.64     14.65 o 
  -1   6  15        1.47        6.14      4.55 o 
 -12   0  16       58.90       65.62      3.61 o 
 -11   0  16       32.39       30.03      5.49 o 
 -10   0  16       16.11       21.58      5.56 o 
  -9   0  16      135.86      122.64      7.51 o 
  -8   0  16      185.70      211.43      3.18 o 
  -7   0  16      360.18      348.65      3.25 o 
  -6   0  16       20.10       21.87      5.92 o 
  -5   0  16      166.78      168.33      4.19 o 
  -4   0  16        5.63        3.75      3.10 o 
  -3   0  16      154.83      155.27      8.88 o 
  -2   0  16       16.51       25.99      6.79 o 
  -1   0  16        6.12       12.49      3.10 o 
   0   0  16        1.42       -0.72      2.53 o 
   1   0  16        3.58        6.28      2.67 o 
   2   0  16       27.03       28.01      2.17 o 
 -12   1  16        1.44        2.89      4.76 o 
 -11   1  16        0.43       -3.97      6.21 o 
 -10   1  16        2.36        0.87      4.04 o 
  -9   1  16       43.98       48.65      7.44 o 
  -8   1  16       15.58       17.32      5.41 o 
  -7   1  16        0.44        4.55      4.62 o 
  -6   1  16       35.14       36.45      5.63 o 
  -5   1  16       20.56       29.09      6.64 o 
  -4   1  16       17.92       21.01      4.98 o 
  -3   1  16       88.70       83.30      6.21 o 
  -2   1  16        4.41        7.65      3.54 o 
  -1   1  16       31.05       33.28      6.21 o 
   0   1  16        0.28        9.38      8.66 o 
   1   1  16       21.48       24.83      3.10 o 
 -12   2  16       15.89       27.29      6.50 o 
 -11   2  16      103.95      120.76      7.72 o 
 -10   2  16        1.26        3.46      4.40 o 
  -9   2  16      161.06      160.83      9.82 o 
  -8   2  16        1.10       -2.09      2.82 o 
  -7   2  16       59.72       61.50      6.28 o 
  -6   2  16       24.82       30.03      5.13 o 
  -5   2  16       14.33       16.24      3.61 o 
  -4   2  16        6.63       -0.72      4.19 o 
  -3   2  16       40.64       46.70      5.77 o 
  -2   2  16       27.84       30.25      5.85 o 
  -1   2  16       24.30       27.21      4.62 o 
   0   2  16       53.66       60.06      7.58 o 
   1   2  16       80.47       93.33      7.00 o 
 -11   3  16       24.03       20.50      6.35 o 
 -10   3  16        1.21       -0.14      8.52 o 
  -9   3  16       32.98       35.15      5.20 o 
  -8   3  16       15.53       13.57      8.73 o 
  -7   3  16       44.64       53.20      4.69 o 
  -6   3  16       62.69       66.77      3.03 o 
  -5   3  16       36.27       42.88      7.65 o 
  -4   3  16       48.52       46.92      7.07 o 
  -3   3  16       17.75       21.29      2.96 o 
  -2   3  16        8.24        7.87      3.83 o 
  -1   3  16        1.01       11.98      7.15 o 
   0   3  16        0.11        3.54      9.74 o 
 -10   4  16       95.83      112.68      6.42 o 
  -9   4  16       92.40       86.26      4.55 o 
  -8   4  16       52.17       58.11      8.45 o 
  -7   4  16      122.88      124.59     11.77 o 
  -6   4  16       38.51       39.85      6.42 o 
  -5   4  16      107.64      113.83      7.36 o 
  -4   4  16        0.77        3.54      7.00 o 
  -3   4  16       85.62       87.42      8.23 o 
  -2   4  16        5.36        6.93      4.91 o 
  -1   4  16       74.38       90.59      6.86 o 
  -7   5  16        6.56        7.72      3.54 o 
  -6   5  16        6.13       10.47      7.80 o 
  -5   5  16       26.94       26.35      7.00 o 
  -4   5  16        4.66        8.45      5.13 o 
  -3   5  16       14.82       18.70      5.20 o 
  -9   1  17        4.04        6.21      5.05 o 
  -8   1  17       86.17       89.00     11.12 o 
  -7   1  17        0.89        3.32      6.14 o 
  -6   1  17       56.50       62.58      7.22 o 
  -5   1  17        5.34       -1.08      6.93 o 
  -4   1  17        5.14        7.94      4.19 o 
  -3   1  17       28.36       26.06      4.62 o 
  -2   1  17        0.60       -1.80      5.20 o 
  -8   2  17        2.35       -0.29      6.86 o 
  -7   2  17       11.79       10.39      3.46 o 
  -6   2  17        3.77        3.10      4.76 o 
  -5   2  17        1.30        6.42      6.21 o 
  -4   2  17       22.39       25.84      5.92 o 
  -3   2  17        7.45        2.60      4.84 o 
  -6   3  17       12.29       14.29      5.49 o 
  -5   3  17        1.96        6.35      3.75 o 
                                                 
